# Supplementary material for: RNA-sequencing elucidates the regulation of behavioural transitions associated with the mating process in honey bee queens
Source: BMC Genomics. 2015 Jul 31;16:563. doi: 10.1186/s12864-015-1750-7 (PMC4521450; doi:10.1186/s12864-015-1750-7)
Supplement: Additional file 1: — Summary statistics for Illumina HiSeq, read preparation and alignment to the honey bee genome. [file 12864_2015_1750_MOESM1_ESM.xlsx]

## Sheet: AF1
Additional file 1. Summary statistics for Illumina HiSeq, read preparation and alignment to the honey bee genome.
			Trimmomatic		SortMeRna		TopHat for Illumina
Treatment group	Sample name	Total reads	Survived	Dropped	Survived	Dropped	mapped	unmapped
virgin	V2	27029437	25458903	1570534	24409627	1049276	24092128	317499
	V4	28682552	26740758	1941794	25823151	917607	25281543	541608
	V6	22298993	20974000	1324993	20005801	968199	19972969	32832
	V1	30430854	28129111	2301743	27189955	939156	26573727	616228
mated	M4	29588813	27590407	1998406	26251803	1338604	26133553	118250
	M6	30591917	28547646	2044271	27378862	1168784	27047954	330908
	M7	26697130	24893110	1804020	23935092	958018	23554333	380759
	M1	31879217	29369076	2510141	28636119	732957	27984936	651183
CO2 treated	C7	39301839	36317406	2984433	34709581	1607825	33894204	815377
	C1	27924845	25729913	2194932	24927487	802426	24068364	859123
	C2	34711889	31974928	2736961	30983997	990931	30183788	800209
	C5	31461346	28961119	2500227	27474500	1486619	26804640	669860
