# Supplementary material for: RNA-sequencing elucidates the regulation of behavioural transitions associated with the mating process in honey bee queens
Source: BMC Genomics. 2015 Jul 31;16:563. doi: 10.1186/s12864-015-1750-7 (PMC4521450; doi:10.1186/s12864-015-1750-7)
Supplement: Additional file 2: — Comparative studies. Overlap analyses with previous microarray studies on the effect of mating and CO2-narcosis on gene expression in honey bees. [file 12864_2015_1750_MOESM2_ESM.xlsx]

## Sheet: AF2
Additional file 2. Comparative studies. Overlap analyses with previous microarray studies on the effect of mating and CO2-narcosis on gene expression in honey bees.
			Hypergeometric test					Gene Ontology Analysis on genes that were shared between studies
Study	Focal comparison	Time after treatment	Total DEG	overlapping	not-overlapping	Representation factor	P-value	Category	Term	Count	%	P-Value	Genes	List Total	Pop Hits	Pop Total	Fold Enrichment	Bonferroni	Benjamini	FDR
Kocher et al. 2008	queen brains: virgin, mated and egg-laying	5 days	720	58	662	1	0.475	biological process	GO:0051707~response to other organism	4	7.01754	0.00694757	FBGN0000568, FBGN0011695, FBGN0034539, FBGN0010385	33	53	4270	9.76558	0.966702	0.966702	9.52115
								biological process	GO:0055114~oxidation reduction	8	14.0351	0.00802177	FBGN0034145, FBGN0061356, FBGN0039635, FBGN0022359, FBGN0030304, FBGN0015032, FBGN0036290, FBGN0035911	33	319	4270	3.24499	0.980364	0.859873	10.9156
								biological process	GO:0019730~antimicrobial humoral response	3	5.26316	0.0194764	FBGN0000568, FBGN0034539, FBGN0010385	33	29	4270	13.3856	0.999932	0.909243	24.5928
Kocher et al. 2010	queen brains: virgin, mated and instrumentally inseminated (saline or semen)	2 days	428	58	370	1.7	7.026e-05	biological process	GO:0006959~humoral immune response	3	5.45455	0.0307858	FBGN0029167, FBGN0001297, FBGN0010385	38	32	4270	10.5345	1	1	35.9537
								biological process	GO:0051707~response to other organism	3	5.45455	0.0764184	FBGN0011695, FBGN0001297, FBGN0010385	38	53	4270	6.36048	1	1	67.7852
								cellular component	GO:0005811~lipid particle	5	9.09091	0.0360094	FBGN0000557, FBGN0061209, FBGN0031913, FBGN0010516, FBGN0001233	25	193	3619	3.75026	0.92038	0.92038	31.506
								molecular function	GO:0005215~transporter activity	9	16.3636	0.0405104	FBGN0038799, FBGN0034909, FBGN0029896, FBGN0032945, FBGN0031913, FBGN0013953, FBGN0038165, FBGN0041585, FBGN0029762	48	439	5209	2.2248	0.999698	0.999698	40.3462
								molecular function	GO:0016491~oxidoreductase activity	7	12.7273	0.0785294	FBGN0033696, FBGN0032945, FBGN0034797, FBGN0038037, FBGN0030592, FBGN0036262, FBGN0030737	48	335	5209	2.2676	1	0.99522	64.0014
Nino et al. 2011	queen brains: virgin, CO2-treated and physically manipulated	10 days	935	76	859	1	0.467	biological process	GO:0050896~response to stimulus	15	20.8333	0.00168468	FBGN0000313, FBGN0012036, FBGN0011296, FBGN0034470, FBGN0000473, FBGN0003177, FBGN0029167, FBGN0043884, FBGN0001291, FBGN0000568, FBGN0011695, FBGN0000273, FBGN0030715, FBGN0030310, FBGN0010385	46	576	4270	2.41735	0.583876	0.354923	2.41188
								biological process	GO:0051707~response to other organism	5	6.94444	0.00216369	FBGN0043884, FBGN0000568, FBGN0011695, FBGN0030310, FBGN0010385	46	53	4270	8.75718	0.675781	0.313017	3.0877
								biological process	GO:0006955~immune response	5	6.94444	0.00431562	FBGN0029167, FBGN0043884, FBGN0000568, FBGN0030310, FBGN0010385	46	64	4270	7.25204	0.894493	0.362242	6.0704
								biological process	GO:0048583~regulation of response to stimulus	5	6.94444	0.00536488	FBGN0001291, FBGN0000273, FBGN0003177, FBGN0030310, FBGN0010385	46	68	4270	6.82545	0.939022	0.295069	7.49353
								biological process	GO:0002759~regulation of antimicrobial humoral response	3	4.16667	0.0118658	FBGN0001291, FBGN0030310, FBGN0010385	46	16	4270	17.4049	0.997985	0.462439	15.873
								biological process	GO:0048856~anatomical structure development	17	23.6111	0.0244165	FBGN0000313, FBGN0035917, FBGN0002922, FBGN0002772, FBGN0001139, FBGN0003177, FBGN0038221, FBGN0010516, FBGN0043884, FBGN0001291, FBGN0002527, FBGN0000568, FBGN0011695, FBGN0000273, FBGN0004117, FBGN0039800, FBGN0002789	46	934	4270	1.68955	0.999997	0.62797	30.0881
								biological process	GO:0009888~tissue development	8	11.1111	0.0273701	FBGN0035917, FBGN0002772, FBGN0001291, FBGN0002527, FBGN0000568, FBGN0003177, FBGN0039800, FBGN0010516	46	284	4270	2.61482	0.999999	0.64327	33.0911
								cellular component	GO:0005811~lipid particle	7	9.72222	0.00431148	FBGN0052694, FBGN0000046, FBGN0043884, FBGN0012036, FBGN0031913, FBGN0010516, FBGN0033189	31	193	3619	4.23416	0.273661	0.0391792	4.42171
								metabolic pathway	dme00903:Limonene and pinene degradation	5	6.94444	0.0001493	FBGN0031975, FBGN0015714, FBGN0012036, FBGN0000473, FBGN0033304	18	24	1368	15.8333	0.00550927	0.00550927	0.133979
This study	queen brains: virgin, mated and CO2-treated	2 days; 8-day-old queens	545
