# Supplementary material for: RNA-sequencing elucidates the regulation of behavioural transitions associated with the mating process in honey bee queens
Source: BMC Genomics. 2015 Jul 31;16:563. doi: 10.1186/s12864-015-1750-7 (PMC4521450; doi:10.1186/s12864-015-1750-7)
Supplement: Additional file 3: — Overlap analysis with Kocher et al. [ 22]. Genes that were significantly differentially expressed between mated and virgin queens in both studies. [file 12864_2015_1750_MOESM3_ESM.xlsx]

## Sheet: AF3
Additional file 3. Overlap analysis with Kocher et al. (2008). Genes that were significantly differentially expressed between mated and virgin queens in both studies.
	Flybase ID	Gene name			Flybase ID	Gene name			Flybase ID	Gene name
Common genes between this study and Kocher et al. 2008 mated VS. virgin pairwise comparisons only gene with D. melanogaster orthologs only	FBgn0030304	Cytochrome P450 4g15		Genes differentially expressed in this study mated VS. virgin pairwise comparison only gene with D. melanogaster orthologs only	FBgn0027621	6-phosphofructo-2-kinase		Genes differentially expressed in Kocher et al. 2008 mated VS. virgin pairwise comparison only gene with D. melanogaster orthologs only	FBgn0028692	26S proteasome non-ATPase regulatory subunit 1
	FBgn0015032	Cytochrome P450-4c3			FBgn0000046	Actin 87E			FBgn0000018	abnormal oocyte
	FBgn0010385	Defensin			FBgn0039747	Adenosine receptor			FBgn0038363	Acylphosphatase 2
	FBgn0038088	Dmel_CG10126			FBgn0012036	Aldehyde dehydrogenase			FBgn0022710	Adenylyl cyclase 35C
	FBgn0032726	Dmel_CG10621			FBgn0044872	Alpha-(1,3)-fucosyltransferase C			FBgn0004908	ADP ribosylation factor 84F
	FBgn0034539	Dmel_CG11159			FBgn0015575	alpha-Esterase-7			FBgn0038535	aluminum tubes
	FBgn0039635	Dmel_CG11876			FBgn0000008	arc			FBgn0034231	Anaphase-promoting complex subunit 10
	FBgn0063923	Dmel_CG1220; Dmel_CG33790			FBgn0023535	arginase			FBgn0000083	Annexin IX
	FBgn0032402	Dmel_CG14945			FBgn0026565	Argininosuccinate synthase			FBgn0034817	Arginine methyltransferase 7
	FBgn0030940	Dmel_CG15040			FBgn0000121	Arrestin 2			FBgn0000061	aristaless
	FBgn0039896	Dmel_CG1629			FBgn0033578	Bardet-Biedl syndrome 4 protein homolog			FBgn0041607	asparagine synthetase
	FBgn0039897	Dmel_CG1674			FBgn0005666	bent			FBgn0010715	Autophagy-specific gene 1
	FBgn0061356	Dmel_CG18003; Dmel_CG11919			FBgn0010395	beta[nu] integrin			FBgn0050476	aveugle
	FBgn0050035	Dmel_CG30035			FBgn0011206	boule			FBgn0000173	bendless
	FBgn0040350	Dmel_CG3690			FBgn0000529	brain-specific homeobox			FBgn0031987	Beta-lactamase-like protein 2 homolog
	FBgn0036121	Dmel_CG6310			FBgn0010218	Calphotin			FBgn0000153	black
	FBgn0035911	Dmel_CG6638			FBgn0000273	cAMP-dependent protein kinase 1			FBgn0038585	Brix domain-containing protein 1 homolog
	FBgn0031990	Dmel_CG8552			FBgn0000489	cAMP-dependent protein kinase 3			FBgn0013591	Chromodomain-helicase-DNA-binding protein Mi-2 homolog
	FBgn0037715	Dmel_CG9399			FBgn0000442	cGMP-dependent protein kinase 21D			FBgn0031871	Circulating cathodic antigen homolog
	FBgn0011695	Ejaculatory bulb protein III			FBgn0000313	chaoptic			FBgn0019830	congested-like trachea
	FBgn0013984	Insulin-like receptor			FBgn0051116	Chloride channel protein 2			FBgn0062411	Copper transporter 1C
	FBgn0011296	lethal (2) essential for life			FBgn0000299	Collagen type IV			FBgn0020309	crooked legs
	FBgn0011280	Pheromone-binding protein-related protein 2			FBgn0052405	Cuticular protein 65Av			FBgn0039481	Cuticular protein 97Eb
	FBgn0013988	Stretchin-Mlck			FBgn0038819	Cuticular protein 92F			FBgn0022936	Cyclin H
					FBgn0004396	Cyclic-AMP response element binding protein A			FBgn0015617	Cyclin-dependent kinase 7
Hypergeometric statistical test					FBgn0033189	Cytochrome b5			FBgn0037613	Cyclin-dependent kinase subunit 85A
					FBgn0030304	Cytochrome P450 4g15			FBgn0028382	cyclophilin-33
Set1: 436					FBgn0015032	Cytochrome P450-4c3			FBgn0035141	Cyclophilin-like
Set2: 450					FBgn0000473	Cytochrome P450-6a2			FBgn0030304	Cytochrome P450 4g15
Overlap: 24					FBgn0031461	dawdle			FBgn0015032	Cytochrome P450-4c3
Total number of genes: 7077					FBgn0000490	decapentaplegic			FBgn0036510	DCN1-like protein
					FBgn0010385	Defensin			FBgn0010385	Defensin
Representation factor: 0.9					FBgn0042650	disco-related			FBgn0027583	Dehydrogenase/reductase SDR family protein 7-like
P-value < 0.262					FBgn0038088	Dmel_CG10126			FBgn0000426	Developmental embryonic B
					FBgn0039094	Dmel_CG10184			FBgn0034246	Dicer-2
					FBgn0032783	Dmel_CG10237			FBgn0004087	Dihydrofolate reductase
					FBgn0027596	Dmel_CG10249			FBgn0040212	Dihydroxyacetone phosphate acyltransferase
					FBgn0038391	Dmel_CG10278			FBgn0037338	Dmel_CG10018
					FBgn0027562	Dmel_CG10345			FBgn0038016	Dmel_CG10042
					FBgn0038395	Dmel_CG10407			FBgn0011020	Dmel_CG10061
					FBgn0034426	Dmel_CG10476			FBgn0037526	Dmel_CG10092
					FBgn0035644	Dmel_CG10489			FBgn0038088	Dmel_CG10126
					FBgn0032726	Dmel_CG10621			FBgn0032796	Dmel_CG10188
					FBgn0036290	Dmel_CG10638			FBgn0028434	Dmel_CG10215
					FBgn0035588	Dmel_CG10672			FBgn0036848	Dmel_CG10424
					FBgn0036278	Dmel_CG10698			FBgn0032746	Dmel_CG10470
					FBgn0036377	Dmel_CG10710			FBgn0037060	Dmel_CG10508
					FBgn0038621	Dmel_CG10864			FBgn0032726	Dmel_CG10621
					FBgn0034356	Dmel_CG10924			FBgn0036292	Dmel_CG10646
					FBgn0034274	Dmel_CG10931			FBgn0038839	Dmel_CG10830
					FBgn0036316	Dmel_CG10960			FBgn0030073	Dmel_CG10962
					FBgn0037381	Dmel_CG10999			FBgn0036309	Dmel_CG10971
					FBgn0031741	Dmel_CG11034			FBgn0031836	Dmel_CG11050
					FBgn0030400	Dmel_CG11138			FBgn0034539	Dmel_CG11159
					FBgn0039937	Dmel_CG11152			FBgn0034442	Dmel_CG11257
					FBgn0034539	Dmel_CG11159			FBgn0037280	Dmel_CG1126
					FBgn0030257	Dmel_CG11160			FBgn0034726	Dmel_CG11301
					FBgn0033246	Dmel_CG11198			FBgn0035483	Dmel_CG1134
					FBgn0034488	Dmel_CG11208			FBgn0026876	Dmel_CG11403
					FBgn0031860	Dmel_CG11236			FBgn0037504	Dmel_CG1142
					FBgn0037290	Dmel_CG1124			FBgn0029715	Dmel_CG11444
					FBgn0031857	Dmel_CG11321			FBgn0039733	Dmel_CG11504
					FBgn0035490	Dmel_CG1136			FBgn0035520	Dmel_CG11586
					FBgn0039879	Dmel_CG11575			FBgn0030678	Dmel_CG11679
					FBgn0035484	Dmel_CG11594			FBgn0031115	Dmel_CG11710
					FBgn0033028	Dmel_CG11665			FBgn0037777	Dmel_CG11722
					FBgn0036992	Dmel_CG11796			FBgn0031391	Dmel_CG11723
					FBgn0035296	Dmel_CG11814			FBgn0030294	Dmel_CG11750
					FBgn0039635	Dmel_CG11876			FBgn0039252	Dmel_CG11771
					FBgn0037654	Dmel_CG11983			FBgn0033527	Dmel_CG11777
					FBgn0030065	Dmel_CG12075			FBgn0039259	Dmel_CG11781
					FBgn0037387	Dmel_CG1213			FBgn0039630	Dmel_CG11843
					FBgn0033158	Dmel_CG12164			FBgn0039635	Dmel_CG11876
					FBgn0063923	Dmel_CG1220; Dmel_CG33790			FBgn0037648	Dmel_CG11975
					FBgn0036082	Dmel_CG12362			FBgn0033571	Dmel_CG11979
					FBgn0034797	Dmel_CG12781			FBgn0037652	Dmel_CG11980
					FBgn0032211	Dmel_CG13138			FBgn0030100	Dmel_CG12106
					FBgn0033707	Dmel_CG13165			FBgn0063923	Dmel_CG1220; Dmel_CG33790
					FBgn0033627	Dmel_CG13204			FBgn0031050	Dmel_CG12235
					FBgn0032612	Dmel_CG13282			FBgn0032465	Dmel_CG12404
					FBgn0040827	Dmel_CG13315			FBgn0040871	Dmel_CG12479
					FBgn0033785	Dmel_CG13320			FBgn0031068	Dmel_CG12534
					FBgn0034546	Dmel_CG13442			FBgn0035517	Dmel_CG1265
					FBgn0034788	Dmel_CG13532			FBgn0040780	Dmel_CG12821
					FBgn0039203	Dmel_CG13618			FBgn0040666	Dmel_CG12848
					FBgn0031255	Dmel_CG13691			FBgn0033549	Dmel_CG12936
					FBgn0035190	Dmel_CG13913			FBgn0033032	Dmel_CG1298
					FBgn0031685	Dmel_CG14035			FBgn0040751	Dmel_CG13018
					FBgn0036829	Dmel_CG14076			FBgn0032168	Dmel_CG13126
					FBgn0039479	Dmel_CG14257			FBgn0037627	Dmel_CG13318
					FBgn0033464	Dmel_CG1441			FBgn0032033	Dmel_CG13392
					FBgn0039620	Dmel_CG1443			FBgn0039210	Dmel_CG13625
					FBgn0037288	Dmel_CG14661			FBgn0031897	Dmel_CG13784
					FBgn0025390	Dmel_CG14796			FBgn0035323	Dmel_CG13807
					FBgn0023513	Dmel_CG14803			FBgn0030739	Dmel_CG13957
					FBgn0032362	Dmel_CG14928			FBgn0031772	Dmel_CG13994
					FBgn0032381	Dmel_CG14934			FBgn0040390	Dmel_CG14047
					FBgn0032402	Dmel_CG14945			FBgn0036210	Dmel_CG14130
					FBgn0032405	Dmel_CG14946			FBgn0031043	Dmel_CG14222
					FBgn0035439	Dmel_CG14961			FBgn0031066	Dmel_CG14235
					FBgn0035544	Dmel_CG15021			FBgn0029665	Dmel_CG14270
					FBgn0030940	Dmel_CG15040			FBgn0031315	Dmel_CG14341
					FBgn0034392	Dmel_CG15094			FBgn0033000	Dmel_CG14464
					FBgn0034412	Dmel_CG15105			FBgn0037340	Dmel_CG14671
					FBgn0034417	Dmel_CG15117			FBgn0032402	Dmel_CG14945
					FBgn0037448	Dmel_CG15186			FBgn0028484	Dmel_CG14992
					FBgn0030166	Dmel_CG15251			FBgn0030940	Dmel_CG15040
					FBgn0030029	Dmel_CG15343			FBgn0034419	Dmel_CG15111
					FBgn0030889	Dmel_CG15373			FBgn0034463	Dmel_CG15125
					FBgn0031630	Dmel_CG15629			FBgn0032744	Dmel_CG15173
					FBgn0032136	Dmel_CG15828			FBgn0030694	Dmel_CG15602
					FBgn0030013	Dmel_CG1583			FBgn0030309	Dmel_CG1572
					FBgn0033452	Dmel_CG1599			FBgn0030410	Dmel_CG15727
					FBgn0039896	Dmel_CG1629			FBgn0036909	Dmel_CG15881; Dmel_CG34116
					FBgn0037665	Dmel_CG16733			FBgn0029858	Dmel_CG15896
					FBgn0039897	Dmel_CG1674			FBgn0038814	Dmel_CG15923
					FBgn0032538	Dmel_CG16885			FBgn0039896	Dmel_CG1629
					FBgn0031412	Dmel_CG16995			FBgn0033453	Dmel_CG1667
					FBgn0032299	Dmel_CG17127			FBgn0039897	Dmel_CG1674
					FBgn0035144	Dmel_CG17181			FBgn0037741	Dmel_CG16908
					FBgn0032029	Dmel_CG17292			FBgn0031117	Dmel_CG1702
					FBgn0032713	Dmel_CG17323			FBgn0036545	Dmel_CG17035
					FBgn0034883	Dmel_CG17664			FBgn0038151	Dmel_CG17044
					FBgn0061356	Dmel_CG18003; Dmel_CG11919			FBgn0038830	Dmel_CG17272
					FBgn0033431	Dmel_CG1827			FBgn0032596	Dmel_CG17331
					FBgn0039226	Dmel_CG18410			FBgn0030291	Dmel_CG1738
					FBgn0061355	Dmel_CG18431; Dmel_CG4844			FBgn0029711	Dmel_CG17592
					FBgn0038460	Dmel_CG18622			FBgn0037890	Dmel_CG17734
					FBgn0042098	Dmel_CG18735			FBgn0061356	Dmel_CG18003; Dmel_CG11919
					FBgn0035290	Dmel_CG1887			FBgn0038552	Dmel_CG18012
					FBgn0033215	Dmel_CG1942			FBgn0039702	Dmel_CG18112
					FBgn0030357	Dmel_CG2471			FBgn0033836	Dmel_CG18278
					FBgn0030396	Dmel_CG2556			FBgn0039149	Dmel_CG18428
					FBgn0037537	Dmel_CG2767			FBgn0052939	Dmel_CG18542; Dmel_CG32939
					FBgn0037533	Dmel_CG2791			FBgn0037973	Dmel_CG18547
					FBgn0031265	Dmel_CG2794			FBgn0041627	Dmel_CG18801
					FBgn0031646	Dmel_CG2837			FBgn0039869	Dmel_CG1890
					FBgn0031273	Dmel_CG2839			FBgn0030060	Dmel_CG2004
					FBgn0050035	Dmel_CG30035			FBgn0039664	Dmel_CG2006
					FBgn0050101	Dmel_CG30101			FBgn0035271	Dmel_CG2021
					FBgn0037513	Dmel_CG3027			FBgn0039773	Dmel_CG2224
					FBgn0050375	Dmel_CG30375			FBgn0004777	Dmel_CG2342
					FBgn0043792	Dmel_CG30427			FBgn0037298	Dmel_CG2604
					FBgn0050429	Dmel_CG30429			FBgn0024996	Dmel_CG2677
					FBgn0051100	Dmel_CG31100			FBgn0024998	Dmel_CG2685
					FBgn0051145	Dmel_CG31145			FBgn0033240	Dmel_CG2906
					FBgn0051146	Dmel_CG31146			FBgn0050035	Dmel_CG30035
					FBgn0051148	Dmel_CG31148			FBgn0031643	Dmel_CG3008
					FBgn0034957	Dmel_CG3121			FBgn0050105	Dmel_CG30105
					FBgn0051248	Dmel_CG31248			FBgn0050109	Dmel_CG30109
					FBgn0051374	Dmel_CG31374			FBgn0050185	Dmel_CG30185
					FBgn0051453	Dmel_CG31453			FBgn0050197	Dmel_CG30197
					FBgn0051496	Dmel_CG31496			FBgn0029818	Dmel_CG3033
					FBgn0051522	Dmel_CG31522			FBgn0050373	Dmel_CG30373
					FBgn0038198	Dmel_CG3153			FBgn0004132	Dmel_CG30498
					FBgn0029896	Dmel_CG3168			FBgn0051126	Dmel_CG31126
					FBgn0031449	Dmel_CG31689			FBgn0051155	Dmel_CG31155
					FBgn0051871	Dmel_CG31871			FBgn0051184	Dmel_CG31184
					FBgn0051954	Dmel_CG31954			FBgn0038499	Dmel_CG31256
					FBgn0051974	Dmel_CG31974			FBgn0051635	Dmel_CG31635
					FBgn0052133	Dmel_CG32133			FBgn0051842	Dmel_CG31842
					FBgn0052250	Dmel_CG32250			FBgn0052000	Dmel_CG32000
					FBgn0052352	Dmel_CG32352			FBgn0052069	Dmel_CG32069
					FBgn0031538	Dmel_CG3246			FBgn0047178	Dmel_CG32147
					FBgn0029762	Dmel_CG3252			FBgn0035756	Dmel_CG32381
					FBgn0038221	Dmel_CG3259			FBgn0052442	Dmel_CG32442
					FBgn0052645	Dmel_CG32645			FBgn0052448	Dmel_CG32448
					FBgn0052654	Dmel_CG32654			FBgn0052576	Dmel_CG32576
					FBgn0052656	Dmel_CG32656			FBgn0052758	Dmel_CG32758
					FBgn0052694	Dmel_CG32694			FBgn0038877	Dmel_CG3308
					FBgn0033093	Dmel_CG3270			FBgn0053170	Dmel_CG33170
					FBgn0052774	Dmel_CG32774			FBgn0053977	Dmel_CG33977
					FBgn0053017	Dmel_CG33017			FBgn0036542	Dmel_CG33989
					FBgn0053120	Dmel_CG33120			FBgn0054015	Dmel_CG34015
					FBgn0053156	Dmel_CG33156			FBgn0031573	Dmel_CG3407
					FBgn0053205	Dmel_CG33205			FBgn0083969	Dmel_CG34133
					FBgn0030992	Dmel_CG33253			FBgn0033100	Dmel_CG3420
					FBgn0053519	Dmel_CG33519			FBgn0035999	Dmel_CG3552
					FBgn0033117	Dmel_CG3358			FBgn0023521	Dmel_CG3587
					FBgn0053970	Dmel_CG33970			FBgn0029648	Dmel_CG3603
					FBgn0053998	Dmel_CG33998			FBgn0040350	Dmel_CG3690
					FBgn0031418	Dmel_CG3609			FBgn0038692	Dmel_CG3773
					FBgn0023540	Dmel_CG3630			FBgn0034938	Dmel_CG3803
					FBgn0040350	Dmel_CG3690			FBgn0035992	Dmel_CG3911
					FBgn0035091	Dmel_CG3829			FBgn0037019	Dmel_CG3947
					FBgn0034804	Dmel_CG3831			FBgn0037017	Dmel_CG4074
					FBgn0035057	Dmel_CG3880			FBgn0037838	Dmel_CG4089
					FBgn0036650	Dmel_CG3971			FBgn0028474	Dmel_CG4119
					FBgn0037801	Dmel_CG3999			FBgn0035980	Dmel_CG4447
					FBgn0032143	Dmel_CG4017			FBgn0039336	Dmel_CG4553
					FBgn0031251	Dmel_CG4213			FBgn0035591	Dmel_CG4611
					FBgn0038799	Dmel_CG4288			FBgn0028399	Dmel_CG4672
					FBgn0038312	Dmel_CG4334			FBgn0038744	Dmel_CG4733
					FBgn0034909	Dmel_CG4797			FBgn0030792	Dmel_CG4789
					FBgn0023479	Dmel_CG4821			FBgn0030796	Dmel_CG4829
					FBgn0034137	Dmel_CG4945			FBgn0034232	Dmel_CG4866
					FBgn0034275	Dmel_CG5002			FBgn0030801	Dmel_CG4875
					FBgn0038774	Dmel_CG5023			FBgn0035960	Dmel_CG4942
					FBgn0036575	Dmel_CG5157			FBgn0031313	Dmel_CG5080
					FBgn0038983	Dmel_CG5326			FBgn0030828	Dmel_CG5162
					FBgn0032228	Dmel_CG5367			FBgn0032244	Dmel_CG5313
					FBgn0032213	Dmel_CG5390			FBgn0034362	Dmel_CG5323
					FBgn0034371	Dmel_CG5473			FBgn0032429	Dmel_CG5446
					FBgn0036770	Dmel_CG5485			FBgn0034919	Dmel_CG5569
					FBgn0034364	Dmel_CG5493			FBgn0026432	Dmel_CG5688
					FBgn0036756	Dmel_CG5582			FBgn0036999	Dmel_CG5976
					FBgn0036975	Dmel_CG5618			FBgn0039145	Dmel_CG6000
					FBgn0038840	Dmel_CG5621			FBgn0031918	Dmel_CG6055
					FBgn0026570	Dmel_CG5704			FBgn0039158	Dmel_CG6182
					FBgn0027586	Dmel_CG5867			FBgn0038323	Dmel_CG6196
					FBgn0036993	Dmel_CG5910			FBgn0032346	Dmel_CG6249
					FBgn0031913	Dmel_CG5958			FBgn0036121	Dmel_CG6310
					FBgn0039501	Dmel_CG5987			FBgn0034277	Dmel_CG6370
					FBgn0034736	Dmel_CG6018			FBgn0037846	Dmel_CG6574
					FBgn0032497	Dmel_CG6043			FBgn0026418	Dmel_CG6603
					FBgn0039156	Dmel_CG6178			FBgn0037852	Dmel_CG6608
					FBgn0038074	Dmel_CG6188			FBgn0035911	Dmel_CG6638
					FBgn0039470	Dmel_CG6296			FBgn0035900	Dmel_CG6694
					FBgn0036121	Dmel_CG6310			FBgn0033887	Dmel_CG6704
					FBgn0036117	Dmel_CG6321			FBgn0036053	Dmel_CG6718
					FBgn0029690	Dmel_CG6414			FBgn0037172	Dmel_CG6914
					FBgn0035917	Dmel_CG6416			FBgn0036240	Dmel_CG6928
					FBgn0038309	Dmel_CG6499			FBgn0039008	Dmel_CG6972
					FBgn0040256	Dmel_CG6633			FBgn0030088	Dmel_CG7039
					FBgn0035911	Dmel_CG6638			FBgn0030969	Dmel_CG7288
					FBgn0037895	Dmel_CG6723			FBgn0036942	Dmel_CG7328
					FBgn0032394	Dmel_CG6746			FBgn0036188	Dmel_CG7339
					FBgn0032652	Dmel_CG6870			FBgn0031708	Dmel_CG7382
					FBgn0036262	Dmel_CG6910			FBgn0037087	Dmel_CG7519
					FBgn0038290	Dmel_CG6912			FBgn0039673	Dmel_CG7568
					FBgn0036235	Dmel_CG6938			FBgn0036133	Dmel_CG7638
					FBgn0026721	Dmel_CG6953			FBgn0039269	Dmel_CG7662
					FBgn0025687	Dmel_CG7144			FBgn0038610	Dmel_CG7675
					FBgn0031975	Dmel_CG7356			FBgn0038642	Dmel_CG7709
					FBgn0036939	Dmel_CG7365			FBgn0034446	Dmel_CG7735
					FBgn0031976	Dmel_CG7367			FBgn0036915	Dmel_CG7757
					FBgn0038543	Dmel_CG7397			FBgn0032014	Dmel_CG7840
					FBgn0036768	Dmel_CG7402			FBgn0027549	Dmel_CG7927
					FBgn0035575	Dmel_CG7509			FBgn0038587	Dmel_CG7998
					FBgn0033633	Dmel_CG7759			FBgn0036916	Dmel_CG8025
					FBgn0037547	Dmel_CG7910			FBgn0037610	Dmel_CG8043
					FBgn0035266	Dmel_CG7995			FBgn0033369	Dmel_CG8197
					FBgn0033392	Dmel_CG8027			FBgn0034033	Dmel_CG8204
					FBgn0037607	Dmel_CG8036			FBgn0037716	Dmel_CG8273
					FBgn0037684	Dmel_CG8129			FBgn0033932	Dmel_CG8422
					FBgn0037687	Dmel_CG8132			FBgn0038233	Dmel_CG8464
					FBgn0034030	Dmel_CG8192			FBgn0031992	Dmel_CG8498
					FBgn0040491	Dmel_CG8238			FBgn0031990	Dmel_CG8552
					FBgn0027495	Dmel_CG8378			FBgn0035760	Dmel_CG8607
					FBgn0034063	Dmel_CG8389			FBgn0033315	Dmel_CG8734
					FBgn0033913	Dmel_CG8468			FBgn0037679	Dmel_CG8866
					FBgn0027538	Dmel_CG8536			FBgn0033638	Dmel_CG9005
					FBgn0031990	Dmel_CG8552			FBgn0030610	Dmel_CG9065
					FBgn0033763	Dmel_CG8646			FBgn0030802	Dmel_CG9099
					FBgn0032945	Dmel_CG8665			FBgn0035202	Dmel_CG9139
					FBgn0033760	Dmel_CG8785			FBgn0035194	Dmel_CG9187
					FBgn0038405	Dmel_CG8927			FBgn0032881	Dmel_CG9319
					FBgn0031745	Dmel_CG8965			FBgn0032889	Dmel_CG9331
					FBgn0027601	Dmel_CG9009			FBgn0036891	Dmel_CG9372
					FBgn0035189	Dmel_CG9119			FBgn0037063	Dmel_CG9391
					FBgn0031879	Dmel_CG9138			FBgn0037715	Dmel_CG9399
					FBgn0032879	Dmel_CG9317			FBgn0037749	Dmel_CG9471
					FBgn0034580	Dmel_CG9357			FBgn0032467	Dmel_CG9934
					FBgn0030332	Dmel_CG9360			FBgn0027903	DNA polymerase delta small subunit
					FBgn0037715	Dmel_CG9399			FBgn0034728	DNA repair protein RAD50
					FBgn0036875	Dmel_CG9449			FBgn0031300	DNA-directed RNA polymerase
					FBgn0030592	Dmel_CG9514			FBgn0032634	DNA-directed RNA polymerase II subunit RPB11
					FBgn0032076	Dmel_CG9515; Dmel_CG9510			FBgn0038145	DnaJ-like-2
					FBgn0031824	Dmel_CG9547			FBgn0032035	Dolichyl-diphosphooligosaccharide--protein glycosyltransferase subunit DAD1
					FBgn0036857	Dmel_CG9629			FBgn0037898	D-tyrosyl-tRNA(Tyr) deacylase
					FBgn0036856	Dmel_CG9666			FBgn0013811	Dynein heavy chain at 62B
					FBgn0034810	Dmel_CG9895			FBgn0000527	ebony
					FBgn0030737	Dmel_CG9914			FBgn0011695	Ejaculatory bulb protein III
					FBgn0039916	Dmel_CG9935			FBgn0029176	Elongation factor 1-gamma
					FBgn0039594	Dmel_CG9990			FBgn0032646	Elongation factor Ts
					FBgn0028789	Dorsocross1			FBgn0026250	Eukaryotic initiation factor 1A
					FBgn0013809	Dynein heavy chain at 16F			FBgn0026439	Excitatory amino acid transporter 1
					FBgn0013812	Dynein heavy chain at 93AB			FBgn0011769	Ferredoxin
					FBgn0000568	Ecdysone-induced protein 75B			FBgn0024891	Ferrochelatase, mitochondrial
					FBgn0011695	Ejaculatory bulb protein III			FBgn0013269	FK506-binding protein 1
					FBgn0013953	Epidermal stripes and patches			FBgn0026431	Gamma-tubulin complex component 4 homolog
					FBgn0005659	Ets at 98B			FBgn0034794	GDP-4-keto-6-deoxy-D-mannose 3,5-epimerase/4-reductase
					FBgn0034943	Flavin-containing monooxygenase 1			FBgn0015391	gluon
					FBgn0033079	Flavin-containing monooxygenase 2			FBgn0032724	Glutathione S-transferase C-terminal domain-containing protein homolog
					FBgn0000630	forked			FBgn0025592	Glycerol kinase
					FBgn0001083	furrowed			FBgn0039562	Glycoprotein 93
					FBgn0004623	G protein beta-subunit 76C			FBgn0029789	GPI inositol-deacylase
					FBgn0001112	Glucose dehydrogenase			FBgn0040321	Gram-negative bacteria binding protein 3
					FBgn0029662	Glutaredoxin domain-containing cysteine-rich protein CG12206			FBgn0014877	GrpE protein homolog; GrpE protein homolog, mitochondrial
					FBgn0001149	Glutathione S transferase D1			FBgn0019982	GS1-like
					FBgn0001091	Glyceraldehyde 3 phosphate dehydrogenase 1			FBgn0039965	Hcp beta-lactamase-like protein CG13865
					FBgn0052227	golden goal			FBgn0015245	Heat shock protein 60
					FBgn0025595	Gonadotropin-releasing hormone receptor			FBgn0001233	Heat shock protein 83
					FBgn0040323	Gram-negative bacteria binding protein 1			FBgn0001219	Heat shock protein cognate 4
					FBgn0001139	groucho			FBgn0022787	Helicase 89B
					FBgn0029167	Hemolectin			FBgn0053866	Histone H3
					FBgn0001186	Hexokinase A			FBgn0037332	Holocarboxylase synthetase
					FBgn0041630	Hexosaminidase 1			FBgn0013984	Insulin-like receptor
					FBgn0041629	Hexosaminidase 2			FBgn0001280	janus A
					FBgn0053864	Histone H1			FBgn0028371	jitterbug
					FBgn0025639	Histone-lysine N-methyltransferase Suv4-20			FBgn0037659	JmjC domain-containing histone demethylation protein 1
					FBgn0024184	Homeobox protein unc-4			FBgn0051232	kokopelli
					FBgn0040211	homogentisate 1,2-dioxygenase			FBgn0010622	lethal (2) 06496
					FBgn0028373	innexin 3			FBgn0001989	lethal (2) 35Di
					FBgn0013984	Insulin-like receptor			FBgn0011296	lethal (2) essential for life
					FBgn0001291	Jun-related antigen			FBgn0021979	lethal (2) k09913
					FBgn0028424	Juvenile hormone-inducible protein 26			FBgn0016970	lethal (2) k10201
					FBgn0001297	kayak			FBgn0021856	lethal (2) k14505
					FBgn0004387	Kinesin-like protein at 98A			FBgn0021847	lethal (2) k14710
					FBgn0001316	klarsicht; small non-messenger RNA 438			FBgn0010741	lethal (3) 01239
					FBgn0001323	knirps-like			FBgn0002354	lethal (3) 87Df
					FBgn0001311	krotzkopf verkehrt			FBgn0002441	lethal (3) malignant brain tumor
					FBgn0002526	Laminin A			FBgn0067622	Like Sm protein 4
					FBgn0002527	Laminin B1			FBgn0040076	Low molecular weight phosphotyrosine protein phosphatase 2; Low molecular weight phosphotyrosine protein phosphatase 1
					FBgn0002528	Laminin B2			FBgn0016034	maelstrom
					FBgn0002565	Larval serum protein 2			FBgn0083992	MAP kinase-specific phosphatase
					FBgn0011296	lethal (2) essential for life			FBgn0051390	Mediator complex subunit 7
					FBgn0036672	Limpet			FBgn0036157	Methylenetetrahydrofolate reductase
					FBgn0032264	Lipase 4			FBgn0022201	milton
					FBgn0005630	longitudinals lacking			FBgn0017577	Minichromosome maintenance 5
					FBgn0034660	lysyl oxidase-like 2			FBgn0036173	Mitochondrial import inner membrane translocase subunit TIM14
					FBgn0035049	Matrix metalloproteinase 1			FBgn0027359	Mitochondrial import inner membrane translocase subunit Tim8
					FBgn0039914	maverick			FBgn0030480	Mitochondrial import inner membrane translocase subunit Tim9
					FBgn0027930	Melanization Protease 1			FBgn0027358	Mitochondrial import inner membrane translocase subunit Tim9B
					FBgn0035132	methuselah-like 10			FBgn0040389	mitochondrial ribosomal protein L14
					FBgn0004797	midway			FBgn0023519	mitochondrial ribosomal protein L16
					FBgn0039561	Mitoferrin			FBgn0035122	mitochondrial ribosomal protein L17
					FBgn0011666	musashi			FBgn0036853	mitochondrial ribosomal protein L21
					FBgn0014863	Muscle LIM protein at 84B			FBgn0031651	mitochondrial ribosomal protein L24
					FBgn0002789	Muscle protein 20			FBgn0031660	mitochondrial ribosomal protein L28
					FBgn0036943	NA			FBgn0034893	mitochondrial ribosomal protein L43
					FBgn0039268	NA			FBgn0031357	mitochondrial ribosomal protein L48
					FBgn0022701	NA			FBgn0032053	mitochondrial ribosomal protein L51
					FBgn0028528	NA			FBgn0033208	mitochondrial ribosomal protein L52
					FBgn0038176	NA			FBgn0038678	mitochondrial ribosomal protein L55
					FBgn0017645	NA			FBgn0038307	mitochondrial ribosomal protein S10
					FBgn0043044	NA			FBgn0051450	mitochondrial ribosomal protein S18A
					FBgn0028510	NA			FBgn0030692	mitochondrial ribosomal protein S30
					FBgn0036344	NA			FBgn0036557	mitochondrial ribosomal protein S31
					FBgn0016724	NA			FBgn0040337	Mitochondrial tRNA-specific 2-thiouridylase 1
					FBgn0003432	NA			FBgn0036844	Mitogen-activated protein kinase phosphatase 3
					FBgn0053546	NA			FBgn0067628	MMP37-like protein, mitochondrial
					FBgn0083982	NA			FBgn0038965	mob as tumor suppressor
					FBgn0039484	NA			FBgn0039280	Molybdenum cofactor synthesis protein 2B
					FBgn0034864	NA			FBgn0032921	M-phase phosphoprotein 6
					FBgn0036347	NA			FBgn0002878	mutagen-sensitive 101
					FBgn0029780	NA			FBgn0002773	Myosin light chain 2
					FBgn0038867	NA			FBgn0027092	NA
					FBgn0003995	NA			FBgn0015745	NA
					FBgn0052094	NA			FBgn0035672	NA
					FBgn0069968	NA			FBgn0051212	NA
					FBgn0051684	NA			FBgn0015276	NA
					FBgn0002922	nautilus			FBgn0010405	NA
					FBgn0002936	neither inactivation nor afterpotential A			FBgn0003151	NA
					FBgn0027570	Neprilysin 2			FBgn0031358	NA
					FBgn0038818	Neprilysin 4			FBgn0031280	NA
					FBgn0039478	Neprilysin 5			FBgn0027553	Negative elongation factor B
					FBgn0016920	no mechanoreceptor potential C			FBgn0024945	Nitrilase and fragile histidine triad fusion protein
					FBgn0030715	Odorant receptor 13a			FBgn0036009	Odorant receptor 67a
					FBgn0026389	Odorant receptor 43a			FBgn0041100	parkin
					FBgn0033727	Odorant receptor 49a			FBgn0031479	Peroxiredoxin 6005
					FBgn0037591	Odorant receptor 85c			FBgn0032138	Pescadillo homolog
					FBgn0034470	Odorant-binding protein 56d			FBgn0011280	Pheromone-binding protein-related protein 2
					FBgn0034474	Odorant-binding protein 56g			FBgn0036519	Phosducin-like protein
					FBgn0010403	Olfactory-specific E			FBgn0040078	pontin
					FBgn0037419	Osiris 12			FBgn0027873	Probable cleavage and polyadenylation specificity factor subunit 2
					FBgn0037429	Osiris 19			FBgn0035854	Probable deoxyhypusine synthase
					FBgn0039771	Osiris 23			FBgn0031599	Probable DNA replication complex GINS protein PSF2
					FBgn0003137	Papilin			FBgn0038951	Probable DNA-directed RNA polymerase III subunit RPC6
					FBgn0020389	PAPS synthetase			FBgn0033540	Probable elongator complex protein 2
					FBgn0003149	Paramyosin			FBgn0036691	Probable malonyl CoA-acyl carrier protein transacylase, mitochondrial
					FBgn0020257	partner of paired			FBgn0023537	Probable methylmalonate-semialdehyde dehydrogenase [acylating], mitochondrial
					FBgn0030310	Peptidoglycan recognition protein SA			FBgn0030087	Probable phosphorylase b kinase regulatory subunit alpha
					FBgn0004577	Peroxidase			FBgn0038976	Probable prefoldin subunit 5
					FBgn0011280	Pheromone-binding protein-related protein 2			FBgn0002284	Proteasome 26kD subunit
					FBgn0037683	Phosphotriesterase-related protein			FBgn0003150	Proteasome 29kD subunit
					FBgn0065108	pickpocket 16			FBgn0025558	Protein anon-73B1
					FBgn0030844	pickpocket 23			FBgn0013432	Protein bcn92
					FBgn0016926	Pinocchio			FBgn0033984	Protein lap1
					FBgn0003177	polychaetoid			FBgn0027574	Protein SPT2 homolog
					FBgn0034390	Probable 3-hydroxyisobutyrate dehydrogenase, mitochondrial			FBgn0031049	Protein transport protein Sec61 gamma-2 subunit
					FBgn0038095	Probable cytochrome P450 304a1			FBgn0061476	Protein zwilch
					FBgn0033304	Probable cytochrome P450 6a13			FBgn0029092	PTB domain-containing adapter protein ced-6
					FBgn0033696	Probable cytochrome P450 6g2			FBgn0039111	PTEN-like phosphatase
					FBgn0038037	Probable cytochrome P450 9f2			FBgn0031711	Putative elongator complex protein 4
					FBgn0035811	Probable medium-chain specific acyl-CoA dehydrogenase, mitochondrial			FBgn0034142	Putative fatty acyl-CoA reductase CG8306
					FBgn0042083	Probable methylcrotonoyl-CoA carboxylase beta chain, mitochondrial			FBgn0023545	Putative GPI-anchor transamidase
					FBgn0033210	Probable U2 small nuclear ribonucleoprotein A'			FBgn0035421	Putative neutral sphingomyelinase
					FBgn0035147	Probable UDP-glucose 4-epimerase			FBgn0014930	Putative riboflavin kinase
					FBgn0051481	proboscipedia			FBgn0026378	Rab escort protein
					FBgn0020439	Protein anoxia up-regulated			FBgn0026181	Rho-kinase
					FBgn0020386	Protein kinase 61C			FBgn0023171	ribonuclease H1
					FBgn0036254	Protein KRI1 homolog			FBgn0011703	Ribonucleoside diphosphate reductase large subunit
					FBgn0029003	Protein mab-21			FBgn0032050	Ribosomal L1 domain-containing protein CG13096
					FBgn0003028	Protein ovo			FBgn0029897	Ribosomal protein L17
					FBgn0034262	Protein singed wings 2			FBgn0002626	Ribosomal protein L32
					FBgn0034145	Putative fatty acyl-CoA reductase CG5065			FBgn0030136	Ribosomal protein S28b
					FBgn0025334	Putative homeodomain protein			FBgn0037752	Ribosomal protein S29
					FBgn0035113	pyrexia			FBgn0022069	Ribosomal RNA processing protein 1 homolog
					FBgn0004795	retained			FBgn0021906	Rieske iron-sulfur protein
					FBgn0003248	Rhodopsin 2			FBgn0003275	RNA polymerase II 18kD subunit
					FBgn0030318	rhomboid-4			FBgn0003292	rotated abdomen
					FBgn0014032	Sepiapterin reductase			FBgn0039357	S-adenosylmethionine mitochondrial carrier protein homolog
					FBgn0030051	Serine Protease Immune Response Integrator			FBgn0033989	SAM50-like protein CG7639
					FBgn0003507	serpent			FBgn0052056	scramblase 1
					FBgn0028990	Serpin-27A			FBgn0038257	Senescence marker protein-30
					FBgn0005638	slow border cells			FBgn0024188	separation anxiety
					FBgn0053715	small non-messenger RNA 128; small non-messenger RNA 765; Muscle-specific protein 300			FBgn0003659	Sex lethal
					FBgn0024319	Sodium channel protein Nach			FBgn0035827	Signal recognition particle 9 kDa protein
					FBgn0022359	Sorbitol dehydrogenase-2			FBgn0011509	Signal recognition particle receptor beta
					FBgn0005612	Sox box protein 14			FBgn0003425	slit
					FBgn0037723	Spermidine Synthase			FBgn0030765	Small ribonucleoprotein G
					FBgn0003513	spineless			FBgn0003514	spaghetti squash
					FBgn0013988	Stretchin-Mlck			FBgn0052380	Sphingomyelin synthase-related 1
					FBgn0003525	string			FBgn0003475	spire
					FBgn0003499	stripe			FBgn0004603	Src oncogene at 42A
					FBgn0004242	synaptotagmin			FBgn0013988	Stretchin-Mlck
					FBgn0028886	Transporter			FBgn0045073	Stromal interaction molecule
					FBgn0039915	Transporter			FBgn0041184	Suppressor of cytokine signaling at 36E
					FBgn0003748	Trehalase			FBgn0028398	TBP-associated factor 10
					FBgn0027560	Trehalose-6-phosphate synthase 1			FBgn0011291	TBP-associated factor 11
					FBgn0004117	Tropomyosin 2			FBgn0028468	tetracycline resistance
					FBgn0031692	Troponin C at 25D			FBgn0029508	Tetraspanin 42Ea
					FBgn0013348	Troponin C at 41C			FBgn0032586	Tetratricopeptide repeat protein 2
					FBgn0010424	Troponin C at 73F			FBgn0035631	Thioredoxin-like
					FBgn0035187	Tryptophan hydroxylase			FBgn0038327	Translin associated factor X
					FBgn0017482	Type III alcohol dehydrogenase			FBgn0038862	Ubiquitin carboxyl-terminal hydrolase
					FBgn0022800	Tyrosine kinase receptor Cad96Ca			FBgn0022224	ubiquitin like
					FBgn0010407	Tyrosine-protein kinase transmembrane receptor Ror			FBgn0029708	Uncharacterized protein CG3556
					FBgn0029838	UPF0670 protein CG4666			FBgn0031822	Uncharacterized protein CG9548
					FBgn0040069	Vanin-like protein 1			FBgn0034791	UPF0172 protein CG3501
					FBgn0016076	vrille			FBgn0026088	UPF0184 protein CG14818
					FBgn0010516	walrus			FBgn0036107	UPF0195 protein CG7949
					FBgn0004360	Wnt oncogene analog 2			FBgn0036887	UPF0389 protein CG9231
					FBgn0083919	Z band alternatively spliced PDZ-motif protein			FBgn0038806	UPF0483 protein CG5412
					FBgn0004057	Zwischenferment			FBgn0038673	UPF0488 protein CG14286
									FBgn0033810	UPF0587 protein CG4646
									FBgn0037377	UPF0609 protein CG1218
									FBgn0029594	UPF0671 protein CG14806
									FBgn0010340	upstream of RpII140
									FBgn0022027	Vacuolar protein sorting 25
									FBgn0003978	valois
									FBgn0015562	vegetable
									FBgn0003965	vermilion
									FBgn0032339	WD repeat-containing protein 59 homolog
									FBgn0027492	widerborst
									FBgn0021872	X box binding protein-1
									FBgn0021895	yantar
									FBgn0005634	zipper
