# Supplementary material for: RNA-sequencing elucidates the regulation of behavioural transitions associated with the mating process in honey bee queens
Source: BMC Genomics. 2015 Jul 31;16:563. doi: 10.1186/s12864-015-1750-7 (PMC4521450; doi:10.1186/s12864-015-1750-7)
Supplement: Additional file 4: — Overlap analysis with Kocher et al. [ 31]. Genes that were significantly differentially expressed between mated and virgin queens in both studies. [file 12864_2015_1750_MOESM4_ESM.xlsx]

## Sheet: AF4
Additional file 4. Overlap analysis with Kocher et al. (2010). Genes that were significantly differentially expressed between mated and virgin queens in both studies.
	Flybase ID	Gene name			Flybase ID	Gene name			Flybase ID	Gene name
Common genes between this study and Kocher et al. 2010 mated VS. virgin pairwise comparisons only gene with D. melanogaster orthologs only	FBgn0001297	kayak		Genes differentially expressed in this study mated VS. virgin pairwise comparison only gene with D. melanogaster orthologs only	FBgn0027621	6-phosphofructo-2-kinase		Genes differentially expressed in Kocher et al. 2010 naturally mated VS. virgin pairwise comparison only gene with D. melanogaster orthologs only	FBgn0000024	Acetylcholine esterase
	FBgn0011695	Ejaculatory bulb protein III			FBgn0000046	Actin 87E			FBgn0034282	Acidic leucine-rich nuclear phosphoprotein 32 family member A
	FBgn0029762	Dmel_CG3252			FBgn0039747	Adenosine receptor			FBgn0031437	Actin-related protein 2/3 complex subunit 5
	FBgn0030940	Dmel_CG15040			FBgn0012036	Aldehyde dehydrogenase			FBgn0039747	Adenosine receptor
	FBgn0032945	Dmel_CG8665			FBgn0044872	Alpha-(1,3)-fucosyltransferase C			FBgn0052423	alan shepard
	FBgn0034371	Dmel_CG5473			FBgn0015575	alpha-Esterase-7			FBgn0042134	Caprin homolog
	FBgn0038221	Dmel_CG3259			FBgn0000008	arc			FBgn0019972	Caspase
	FBgn0039747	Adenosine receptor			FBgn0023535	arginase			FBgn0062442	CDGSH iron sulfur domain-containing protein 2 homolog
	FBgn0039896	Dmel_CG1629			FBgn0026565	Argininosuccinate synthase			FBgn0000307	chiffon
	FBgn0052774	Dmel_CG32774			FBgn0000121	Arrestin 2			FBgn0004198	cut
	FBgn0043044				FBgn0033578	Bardet-Biedl syndrome 4 protein homolog			FBgn0015031	cyclope
					FBgn0005666	bent			FBgn0016794	daughter of sevenless
					FBgn0010395	beta[nu] integrin			FBgn0027783	Dmel_CG10212
Hypergeometric statistical test					FBgn0011206	boule			FBgn0033017	Dmel_CG10465
					FBgn0000529	brain-specific homeobox			FBgn0037044	Dmel_CG10585
Set1: 436					FBgn0010218	Calphotin			FBgn0038769	Dmel_CG10889
Set2: 175					FBgn0000273	cAMP-dependent protein kinase 1			FBgn0036305	Dmel_CG10984
Overlap: 11					FBgn0000489	cAMP-dependent protein kinase 3			FBgn0011659	Dmel_CG11482
Total number of genes: 7077					FBgn0000442	cGMP-dependent protein kinase 21D			FBgn0039274	Dmel_CG11920
					FBgn0000313	chaoptic			FBgn0035236	Dmel_CG12004
Representation factor: 1.0					FBgn0051116	Chloride channel protein 2			FBgn0033206	Dmel_CG12042
P-value < 0.482					FBgn0000299	Collagen type IV			FBgn0033958	Dmel_CG12858
					FBgn0052405	Cuticular protein 65Av			FBgn0036984	Dmel_CG13248
					FBgn0038819	Cuticular protein 92F			FBgn0027507	Dmel_CG1344
					FBgn0004396	Cyclic-AMP response element binding protein A			FBgn0033196	Dmel_CG1358
					FBgn0033189	Cytochrome b5			FBgn0039054	Dmel_CG13830
					FBgn0030304	Cytochrome P450 4g15			FBgn0038662	Dmel_CG14290
					FBgn0015032	Cytochrome P450-4c3			FBgn0030940	Dmel_CG15040
					FBgn0000473	Cytochrome P450-6a2			FBgn0039896	Dmel_CG1629
					FBgn0031461	dawdle			FBgn0037712	Dmel_CG16789
					FBgn0000490	decapentaplegic			FBgn0035111	Dmel_CG16940
					FBgn0010385	Defensin			FBgn0028671	Dmel_CG1709
					FBgn0042650	disco-related			FBgn0036391	Dmel_CG17364
					FBgn0038088	Dmel_CG10126			FBgn0013948	Dmel_CG18389
					FBgn0039094	Dmel_CG10184			FBgn0030444	Dmel_CG18646
					FBgn0032783	Dmel_CG10237			FBgn0030391	Dmel_CG1900
					FBgn0027596	Dmel_CG10249			FBgn0032876	Dmel_CG1962
					FBgn0038391	Dmel_CG10278			FBgn0040773	Dmel_CG2249
					FBgn0027562	Dmel_CG10345			FBgn0023529	Dmel_CG2918
					FBgn0038395	Dmel_CG10407			FBgn0031474	Dmel_CG2991
					FBgn0034426	Dmel_CG10476			FBgn0029720	Dmel_CG3009
					FBgn0035644	Dmel_CG10489			FBgn0050118	Dmel_CG30118
					FBgn0032726	Dmel_CG10621			FBgn0051224	Dmel_CG31224
					FBgn0036290	Dmel_CG10638			FBgn0051759	Dmel_CG31759
					FBgn0035588	Dmel_CG10672			FBgn0029887	Dmel_CG3198
					FBgn0036278	Dmel_CG10698			FBgn0052230	Dmel_CG32230
					FBgn0036377	Dmel_CG10710			FBgn0052264	Dmel_CG32264
					FBgn0038621	Dmel_CG10864			FBgn0052372	Dmel_CG32372
					FBgn0034356	Dmel_CG10924			FBgn0052394	Dmel_CG32394
					FBgn0034274	Dmel_CG10931			FBgn0029762	Dmel_CG3252
					FBgn0036316	Dmel_CG10960			FBgn0052576	Dmel_CG32576
					FBgn0037381	Dmel_CG10999			FBgn0038221	Dmel_CG3259
					FBgn0031741	Dmel_CG11034			FBgn0052758	Dmel_CG32758
					FBgn0030400	Dmel_CG11138			FBgn0052774	Dmel_CG32774
					FBgn0039937	Dmel_CG11152			FBgn0065035	Dmel_CG33250
					FBgn0034539	Dmel_CG11159			FBgn0036542	Dmel_CG33989
					FBgn0030257	Dmel_CG11160			FBgn0030733	Dmel_CG3560
					FBgn0033246	Dmel_CG11198			FBgn0029881	Dmel_CG3973
					FBgn0034488	Dmel_CG11208			FBgn0038313	Dmel_CG4338
					FBgn0031860	Dmel_CG11236			FBgn0038744	Dmel_CG4733
					FBgn0037290	Dmel_CG1124			FBgn0031322	Dmel_CG5001
					FBgn0031857	Dmel_CG11321			FBgn0030821	Dmel_CG5010
					FBgn0035490	Dmel_CG1136			FBgn0034371	Dmel_CG5473
					FBgn0039879	Dmel_CG11575			FBgn0039464	Dmel_CG6330
					FBgn0035484	Dmel_CG11594			FBgn0034223	Dmel_CG6522
					FBgn0033028	Dmel_CG11665			FBgn0026418	Dmel_CG6603
					FBgn0036992	Dmel_CG11796			FBgn0038296	Dmel_CG6752
					FBgn0035296	Dmel_CG11814			FBgn0020254	Dmel_CG6831
					FBgn0039635	Dmel_CG11876			FBgn0030884	Dmel_CG6847
					FBgn0037654	Dmel_CG11983			FBgn0036240	Dmel_CG6928
					FBgn0030065	Dmel_CG12075			FBgn0030968	Dmel_CG7322
					FBgn0037387	Dmel_CG1213			FBgn0037144	Dmel_CG7458
					FBgn0033158	Dmel_CG12164			FBgn0028538	Dmel_CG7578
					FBgn0063923	Dmel_CG1220; Dmel_CG33790			FBgn0035229	Dmel_CG7852
					FBgn0036082	Dmel_CG12362			FBgn0036505	Dmel_CG7945
					FBgn0034797	Dmel_CG12781			FBgn0033391	Dmel_CG8026
					FBgn0032211	Dmel_CG13138			FBgn0037680	Dmel_CG8121
					FBgn0033707	Dmel_CG13165			FBgn0029937	Dmel_CG8300
					FBgn0033627	Dmel_CG13204			FBgn0032945	Dmel_CG8665
					FBgn0032612	Dmel_CG13282			FBgn0033713	Dmel_CG8841
					FBgn0040827	Dmel_CG13315			FBgn0033639	Dmel_CG9003
					FBgn0033785	Dmel_CG13320			FBgn0031766	Dmel_CG9117
					FBgn0034546	Dmel_CG13442			FBgn0030662	Dmel_CG9220
					FBgn0034788	Dmel_CG13532			FBgn0036893	Dmel_CG9376
					FBgn0039203	Dmel_CG13618			FBgn0028406	Dmel_CG9414
					FBgn0031255	Dmel_CG13691			FBgn0038165	Dmel_CG9637
					FBgn0035190	Dmel_CG13913			FBgn0038149	Dmel_CG9796
					FBgn0031685	Dmel_CG14035			FBgn0038145	DnaJ-like-2
					FBgn0036829	Dmel_CG14076			FBgn0000479	dunce
					FBgn0039479	Dmel_CG14257			FBgn0004865	Ecdysone-induced protein 78C
					FBgn0033464	Dmel_CG1441			FBgn0011695	Ejaculatory bulb protein III
					FBgn0039620	Dmel_CG1443			FBgn0026438	Excitatory amino acid transporter 2
					FBgn0037288	Dmel_CG14661			FBgn0000986	Female sterile (2) Ketel
					FBgn0025390	Dmel_CG14796			FBgn0027088	Glycyl-tRNA synthetase
					FBgn0023513	Dmel_CG14803			FBgn0001233	Heat shock protein 83
					FBgn0032362	Dmel_CG14928			FBgn0001218	Heat shock protein cognate 3
					FBgn0032381	Dmel_CG14934			FBgn0061209	Histone H2B
					FBgn0032402	Dmel_CG14945			FBgn0039081	Inwardly rectifying potassium channel 2
					FBgn0032405	Dmel_CG14946			FBgn0001297	kayak
					FBgn0035439	Dmel_CG14961			FBgn0017590	klingon
					FBgn0035544	Dmel_CG15021			FBgn0010397	Lamin C
					FBgn0030940	Dmel_CG15040			FBgn0002569	Larval visceral protein D
					FBgn0034392	Dmel_CG15094			FBgn0010612	lethal (2) 06225
					FBgn0034412	Dmel_CG15105			FBgn0002775	male-specific lethal 3
					FBgn0034417	Dmel_CG15117			FBgn0038790	Metallothionein C
					FBgn0037448	Dmel_CG15186			FBgn0022201	milton
					FBgn0030166	Dmel_CG15251			FBgn0033923	NA
					FBgn0030029	Dmel_CG15343			FBgn0037072	NA
					FBgn0030889	Dmel_CG15373			FBgn0043044	NA
					FBgn0031630	Dmel_CG15629			FBgn0032379	NA
					FBgn0032136	Dmel_CG15828			FBgn0034004	NA
					FBgn0030013	Dmel_CG1583			FBgn0003037	NA
					FBgn0033452	Dmel_CG1599			FBgn0015745	NA
					FBgn0039896	Dmel_CG1629			FBgn0050415	NA
					FBgn0037665	Dmel_CG16733			FBgn0052131	NA
					FBgn0039897	Dmel_CG1674			FBgn0011712	NA
					FBgn0032538	Dmel_CG16885			FBgn0052130	NA
					FBgn0031412	Dmel_CG16995			FBgn0031081	Neprilysin 3
					FBgn0032299	Dmel_CG17127			FBgn0053126	Neural Lazarillo
					FBgn0035144	Dmel_CG17181			FBgn0037417	Osiris 10
					FBgn0032029	Dmel_CG17292			FBgn0011227	oxen
					FBgn0032713	Dmel_CG17323			FBgn0033518	Peroxiredoxin 2540
					FBgn0034883	Dmel_CG17664			FBgn0034886	Phosphodiesterase 8
					FBgn0061356	Dmel_CG18003; Dmel_CG11919			FBgn0003175	plexus
					FBgn0033431	Dmel_CG1827			FBgn0031284	Post-GPI attachment to proteins factor 2
					FBgn0039226	Dmel_CG18410			FBgn0035854	Probable deoxyhypusine synthase
					FBgn0061355	Dmel_CG18431; Dmel_CG4844			FBgn0014002	Protein disulfide isomerase
					FBgn0038460	Dmel_CG18622			FBgn0002973	Protein numb
					FBgn0042098	Dmel_CG18735			FBgn0005776	Protein phosphatase 2A at 29B
					FBgn0035290	Dmel_CG1887			FBgn0026378	Rab escort protein
					FBgn0033215	Dmel_CG1942			FBgn0010379	RAC serine/threonine-protein kinase
					FBgn0030357	Dmel_CG2471			FBgn0020618	Receptor of activated protein kinase C 1
					FBgn0030396	Dmel_CG2556			FBgn0004244	Resistant to dieldrin
					FBgn0037537	Dmel_CG2767			FBgn0036213	Ribosomal protein L10Ab
					FBgn0037533	Dmel_CG2791			FBgn0037351	Ribosomal protein L13A
					FBgn0031265	Dmel_CG2794			FBgn0029897	Ribosomal protein L17
					FBgn0031646	Dmel_CG2837			FBgn0026372	Ribosomal protein L23A
					FBgn0031273	Dmel_CG2839			FBgn0039359	Ribosomal protein L27
					FBgn0050035	Dmel_CG30035			FBgn0035422	Ribosomal protein L28
					FBgn0050101	Dmel_CG30101			FBgn0025286	Ribosomal protein L31
					FBgn0037513	Dmel_CG3027			FBgn0002626	Ribosomal protein L32
					FBgn0050375	Dmel_CG30375			FBgn0039406	Ribosomal protein L34a
					FBgn0043792	Dmel_CG30427			FBgn0029785	Ribosomal protein L35
					FBgn0050429	Dmel_CG30429			FBgn0002579	Ribosomal protein L36
					FBgn0051100	Dmel_CG31100			FBgn0031980	Ribosomal protein L36A
					FBgn0051145	Dmel_CG31145			FBgn0030616	Ribosomal protein L37a
					FBgn0051146	Dmel_CG31146			FBgn0040007	Ribosomal protein L38
					FBgn0051148	Dmel_CG31148			FBgn0024939	Ribosomal protein L8
					FBgn0034957	Dmel_CG3121			FBgn0015756	Ribosomal protein L9
					FBgn0051248	Dmel_CG31248			FBgn0002593	Ribosomal protein LP1
					FBgn0051374	Dmel_CG31374			FBgn0003274	Ribosomal protein LP2
					FBgn0051453	Dmel_CG31453			FBgn0033699	Ribosomal protein S11
					FBgn0051496	Dmel_CG31496			FBgn0014027	Ribosomal protein S12
					FBgn0051522	Dmel_CG31522			FBgn0010198	Ribosomal protein S15Aa
					FBgn0038198	Dmel_CG3153			FBgn0034743	Ribosomal protein S16
					FBgn0029896	Dmel_CG3168			FBgn0005533	Ribosomal protein S17
					FBgn0031449	Dmel_CG31689			FBgn0019936	Ribosomal protein S20
					FBgn0051871	Dmel_CG31871			FBgn0004922	Ribosomal protein S6
					FBgn0051954	Dmel_CG31954			FBgn0039713	Ribosomal protein S8
					FBgn0051974	Dmel_CG31974			FBgn0020615	selenide,water dikinase
					FBgn0052133	Dmel_CG32133			FBgn0029157	slingshot
					FBgn0052250	Dmel_CG32250			FBgn0003429	slowpoke
					FBgn0052352	Dmel_CG32352			FBgn0004867	string of pearls
					FBgn0031538	Dmel_CG3246			FBgn0003462	Superoxide dismutase
					FBgn0029762	Dmel_CG3252			FBgn0028400	Synaptotagmin IV
					FBgn0038221	Dmel_CG3259			FBgn0031760	Tetraspanin 26A
					FBgn0052645	Dmel_CG32645			FBgn0040070	thioredoxin-2
					FBgn0052654	Dmel_CG32654			FBgn0038303	Trafficking protein particle complex subunit 10
					FBgn0052656	Dmel_CG32656			FBgn0039338	Transcriptional regulator ATRX homolog
					FBgn0052694	Dmel_CG32694			FBgn0050404	Transport and Golgi organization
					FBgn0033093	Dmel_CG3270			FBgn0029663	Transporter
					FBgn0052774	Dmel_CG32774			FBgn0010473	turtle
					FBgn0053017	Dmel_CG33017			FBgn0035469	UPF0539 protein CG14977
					FBgn0053120	Dmel_CG33120			FBgn0016078	wunen
					FBgn0053156	Dmel_CG33156			FBgn0021872	X box binding protein-1
					FBgn0053205	Dmel_CG33205
					FBgn0030992	Dmel_CG33253
					FBgn0053519	Dmel_CG33519
					FBgn0033117	Dmel_CG3358
					FBgn0053970	Dmel_CG33970
					FBgn0053998	Dmel_CG33998
					FBgn0031418	Dmel_CG3609
					FBgn0023540	Dmel_CG3630
					FBgn0040350	Dmel_CG3690
					FBgn0035091	Dmel_CG3829
					FBgn0034804	Dmel_CG3831
					FBgn0035057	Dmel_CG3880
					FBgn0036650	Dmel_CG3971
					FBgn0037801	Dmel_CG3999
					FBgn0032143	Dmel_CG4017
					FBgn0031251	Dmel_CG4213
					FBgn0038799	Dmel_CG4288
					FBgn0038312	Dmel_CG4334
					FBgn0034909	Dmel_CG4797
					FBgn0023479	Dmel_CG4821
					FBgn0034137	Dmel_CG4945
					FBgn0034275	Dmel_CG5002
					FBgn0038774	Dmel_CG5023
					FBgn0036575	Dmel_CG5157
					FBgn0038983	Dmel_CG5326
					FBgn0032228	Dmel_CG5367
					FBgn0032213	Dmel_CG5390
					FBgn0034371	Dmel_CG5473
					FBgn0036770	Dmel_CG5485
					FBgn0034364	Dmel_CG5493
					FBgn0036756	Dmel_CG5582
					FBgn0036975	Dmel_CG5618
					FBgn0038840	Dmel_CG5621
					FBgn0026570	Dmel_CG5704
					FBgn0027586	Dmel_CG5867
					FBgn0036993	Dmel_CG5910
					FBgn0031913	Dmel_CG5958
					FBgn0039501	Dmel_CG5987
					FBgn0034736	Dmel_CG6018
					FBgn0032497	Dmel_CG6043
					FBgn0039156	Dmel_CG6178
					FBgn0038074	Dmel_CG6188
					FBgn0039470	Dmel_CG6296
					FBgn0036121	Dmel_CG6310
					FBgn0036117	Dmel_CG6321
					FBgn0029690	Dmel_CG6414
					FBgn0035917	Dmel_CG6416
					FBgn0038309	Dmel_CG6499
					FBgn0040256	Dmel_CG6633
					FBgn0035911	Dmel_CG6638
					FBgn0037895	Dmel_CG6723
					FBgn0032394	Dmel_CG6746
					FBgn0032652	Dmel_CG6870
					FBgn0036262	Dmel_CG6910
					FBgn0038290	Dmel_CG6912
					FBgn0036235	Dmel_CG6938
					FBgn0026721	Dmel_CG6953
					FBgn0025687	Dmel_CG7144
					FBgn0031975	Dmel_CG7356
					FBgn0036939	Dmel_CG7365
					FBgn0031976	Dmel_CG7367
					FBgn0038543	Dmel_CG7397
					FBgn0036768	Dmel_CG7402
					FBgn0035575	Dmel_CG7509
					FBgn0033633	Dmel_CG7759
					FBgn0037547	Dmel_CG7910
					FBgn0035266	Dmel_CG7995
					FBgn0033392	Dmel_CG8027
					FBgn0037607	Dmel_CG8036
					FBgn0037684	Dmel_CG8129
					FBgn0037687	Dmel_CG8132
					FBgn0034030	Dmel_CG8192
					FBgn0040491	Dmel_CG8238
					FBgn0027495	Dmel_CG8378
					FBgn0034063	Dmel_CG8389
					FBgn0033913	Dmel_CG8468
					FBgn0027538	Dmel_CG8536
					FBgn0031990	Dmel_CG8552
					FBgn0033763	Dmel_CG8646
					FBgn0032945	Dmel_CG8665
					FBgn0033760	Dmel_CG8785
					FBgn0038405	Dmel_CG8927
					FBgn0031745	Dmel_CG8965
					FBgn0027601	Dmel_CG9009
					FBgn0035189	Dmel_CG9119
					FBgn0031879	Dmel_CG9138
					FBgn0032879	Dmel_CG9317
					FBgn0034580	Dmel_CG9357
					FBgn0030332	Dmel_CG9360
					FBgn0037715	Dmel_CG9399
					FBgn0036875	Dmel_CG9449
					FBgn0030592	Dmel_CG9514
					FBgn0032076	Dmel_CG9515; Dmel_CG9510
					FBgn0031824	Dmel_CG9547
					FBgn0036857	Dmel_CG9629
					FBgn0036856	Dmel_CG9666
					FBgn0034810	Dmel_CG9895
					FBgn0030737	Dmel_CG9914
					FBgn0039916	Dmel_CG9935
					FBgn0039594	Dmel_CG9990
					FBgn0028789	Dorsocross1
					FBgn0013809	Dynein heavy chain at 16F
					FBgn0013812	Dynein heavy chain at 93AB
					FBgn0000568	Ecdysone-induced protein 75B
					FBgn0011695	Ejaculatory bulb protein III
					FBgn0013953	Epidermal stripes and patches
					FBgn0005659	Ets at 98B
					FBgn0034943	Flavin-containing monooxygenase 1
					FBgn0033079	Flavin-containing monooxygenase 2
					FBgn0000630	forked
					FBgn0001083	furrowed
					FBgn0004623	G protein beta-subunit 76C
					FBgn0001112	Glucose dehydrogenase
					FBgn0029662	Glutaredoxin domain-containing cysteine-rich protein CG12206
					FBgn0001149	Glutathione S transferase D1
					FBgn0001091	Glyceraldehyde 3 phosphate dehydrogenase 1
					FBgn0052227	golden goal
					FBgn0025595	Gonadotropin-releasing hormone receptor
					FBgn0040323	Gram-negative bacteria binding protein 1
					FBgn0001139	groucho
					FBgn0029167	Hemolectin
					FBgn0001186	Hexokinase A
					FBgn0041630	Hexosaminidase 1
					FBgn0041629	Hexosaminidase 2
					FBgn0053864	Histone H1
					FBgn0025639	Histone-lysine N-methyltransferase Suv4-20
					FBgn0024184	Homeobox protein unc-4
					FBgn0040211	homogentisate 1,2-dioxygenase
					FBgn0028373	innexin 3
					FBgn0013984	Insulin-like receptor
					FBgn0001291	Jun-related antigen
					FBgn0028424	Juvenile hormone-inducible protein 26
					FBgn0001297	kayak
					FBgn0004387	Kinesin-like protein at 98A
					FBgn0001316	klarsicht; small non-messenger RNA 438
					FBgn0001323	knirps-like
					FBgn0001311	krotzkopf verkehrt
					FBgn0002526	Laminin A
					FBgn0002527	Laminin B1
					FBgn0002528	Laminin B2
					FBgn0002565	Larval serum protein 2
					FBgn0011296	lethal (2) essential for life
					FBgn0036672	Limpet
					FBgn0032264	Lipase 4
					FBgn0005630	longitudinals lacking
					FBgn0034660	lysyl oxidase-like 2
					FBgn0035049	Matrix metalloproteinase 1
					FBgn0039914	maverick
					FBgn0027930	Melanization Protease 1
					FBgn0035132	methuselah-like 10
					FBgn0004797	midway
					FBgn0039561	Mitoferrin
					FBgn0011666	musashi
					FBgn0014863	Muscle LIM protein at 84B
					FBgn0002789	Muscle protein 20
					FBgn0036943	NA
					FBgn0039268	NA
					FBgn0022701	NA
					FBgn0028528	NA
					FBgn0038176	NA
					FBgn0017645	NA
					FBgn0043044	NA
					FBgn0028510	NA
					FBgn0036344	NA
					FBgn0016724	NA
					FBgn0003432	NA
					FBgn0053546	NA
					FBgn0083982	NA
					FBgn0039484	NA
					FBgn0034864	NA
					FBgn0036347	NA
					FBgn0029780	NA
					FBgn0038867	NA
					FBgn0003995	NA
					FBgn0052094	NA
					FBgn0069968	NA
					FBgn0051684	NA
					FBgn0002922	nautilus
					FBgn0002936	neither inactivation nor afterpotential A
					FBgn0027570	Neprilysin 2
					FBgn0038818	Neprilysin 4
					FBgn0039478	Neprilysin 5
					FBgn0016920	no mechanoreceptor potential C
					FBgn0030715	Odorant receptor 13a
					FBgn0026389	Odorant receptor 43a
					FBgn0033727	Odorant receptor 49a
					FBgn0037591	Odorant receptor 85c
					FBgn0034470	Odorant-binding protein 56d
					FBgn0034474	Odorant-binding protein 56g
					FBgn0010403	Olfactory-specific E
					FBgn0037419	Osiris 12
					FBgn0037429	Osiris 19
					FBgn0039771	Osiris 23
					FBgn0003137	Papilin
					FBgn0020389	PAPS synthetase
					FBgn0003149	Paramyosin
					FBgn0020257	partner of paired
					FBgn0030310	Peptidoglycan recognition protein SA
					FBgn0004577	Peroxidase
					FBgn0011280	Pheromone-binding protein-related protein 2
					FBgn0037683	Phosphotriesterase-related protein
					FBgn0065108	pickpocket 16
					FBgn0030844	pickpocket 23
					FBgn0016926	Pinocchio
					FBgn0003177	polychaetoid
					FBgn0034390	Probable 3-hydroxyisobutyrate dehydrogenase, mitochondrial
					FBgn0038095	Probable cytochrome P450 304a1
					FBgn0033304	Probable cytochrome P450 6a13
					FBgn0033696	Probable cytochrome P450 6g2
					FBgn0038037	Probable cytochrome P450 9f2
					FBgn0035811	Probable medium-chain specific acyl-CoA dehydrogenase, mitochondrial
					FBgn0042083	Probable methylcrotonoyl-CoA carboxylase beta chain, mitochondrial
					FBgn0033210	Probable U2 small nuclear ribonucleoprotein A'
					FBgn0035147	Probable UDP-glucose 4-epimerase
					FBgn0051481	proboscipedia
					FBgn0020439	Protein anoxia up-regulated
					FBgn0020386	Protein kinase 61C
					FBgn0036254	Protein KRI1 homolog
					FBgn0029003	Protein mab-21
					FBgn0003028	Protein ovo
					FBgn0034262	Protein singed wings 2
					FBgn0034145	Putative fatty acyl-CoA reductase CG5065
					FBgn0025334	Putative homeodomain protein
					FBgn0035113	pyrexia
					FBgn0004795	retained
					FBgn0003248	Rhodopsin 2
					FBgn0030318	rhomboid-4
					FBgn0014032	Sepiapterin reductase
					FBgn0030051	Serine Protease Immune Response Integrator
					FBgn0003507	serpent
					FBgn0028990	Serpin-27A
					FBgn0005638	slow border cells
					FBgn0053715	small non-messenger RNA 128; small non-messenger RNA 765; Muscle-specific protein 300
					FBgn0024319	Sodium channel protein Nach
					FBgn0022359	Sorbitol dehydrogenase-2
					FBgn0005612	Sox box protein 14
					FBgn0037723	Spermidine Synthase
					FBgn0003513	spineless
					FBgn0013988	Stretchin-Mlck
					FBgn0003525	string
					FBgn0003499	stripe
					FBgn0004242	synaptotagmin
					FBgn0028886	Transporter
					FBgn0039915	Transporter
					FBgn0003748	Trehalase
					FBgn0027560	Trehalose-6-phosphate synthase 1
					FBgn0004117	Tropomyosin 2
					FBgn0031692	Troponin C at 25D
					FBgn0013348	Troponin C at 41C
					FBgn0010424	Troponin C at 73F
					FBgn0035187	Tryptophan hydroxylase
					FBgn0017482	Type III alcohol dehydrogenase
					FBgn0022800	Tyrosine kinase receptor Cad96Ca
					FBgn0010407	Tyrosine-protein kinase transmembrane receptor Ror
					FBgn0029838	UPF0670 protein CG4666
					FBgn0040069	Vanin-like protein 1
					FBgn0016076	vrille
					FBgn0010516	walrus
					FBgn0004360	Wnt oncogene analog 2
					FBgn0083919	Z band alternatively spliced PDZ-motif protein
					FBgn0004057	Zwischenferment
