# Supplementary material for: RNA-sequencing elucidates the regulation of behavioural transitions associated with the mating process in honey bee queens
Source: BMC Genomics. 2015 Jul 31;16:563. doi: 10.1186/s12864-015-1750-7 (PMC4521450; doi:10.1186/s12864-015-1750-7)
Supplement: Additional file 5: — Overlap analysis with Niño et al. [ 50]. Genes that were significantly differentially expressed between CO2-treated and virgin queens in both studies. [file 12864_2015_1750_MOESM5_ESM.xlsx]

## Sheet: AF5
Additional file 5. Overlap analysis with Niño et al. (2011). Genes that were significantly differentially expressed between CO2-treated and virgin queens in both studies.
	Flybase ID	Gene name			Flybase ID	Gene name			Flybase ID	Gene name
Common genes between this study and Nino et al. 2011 CO2-treated VS. virgin pairwise comparisons only gene with D. melanogaster orthologs only	FBgn0033304	Probable cytochrome P450 6a13		Genes differentially expressed in this study CO2-treated VS. virgin pairwise comparison only gene with D. melanogaster orthologs only	FBgn0000015	Abdominal B		Genes differentially expressed in Nino et al. 2011 CO2-treated VS. virgin pairwise comparison only gene with D. melanogaster orthologs only	FBgn0000221	brainiac
	FBgn0039484	NA			FBgn0000121	Arrestin 2			FBgn0000313	chaoptic
					FBgn0033603	Cuticular protein 47Ef			FBgn0000409	Cytochrome c proximal
					FBgn0000473	Cytochrome P450-6a2			FBgn0000618	enhancer of yellow 2
					FBgn0038032	Dmel_CG10096			FBgn0001149	Glutathione S transferase D1
					FBgn0034356	Dmel_CG10924			FBgn0001291	Jun-related antigen
					FBgn0036316	Dmel_CG10960			FBgn0002922	nautilus
Hypergeometric statistical test					FBgn0033033	Dmel_CG11066			FBgn0003175	plexus
					FBgn0033158	Dmel_CG12164			FBgn0003450	snake
Set1: 59					FBgn0039131	Dmel_CG12268			FBgn0003651	seven up
Set2: 223					FBgn0034797	Dmel_CG12781			FBgn0003710	temperature-induced paralytic E
Overlap: 2					FBgn0033547	Dmel_CG12935			FBgn0003721	Tropomyosin 1
Total number of genes: 7077					FBgn0040827	Dmel_CG13315			FBgn0004514	Tyramine receptor
					FBgn0039161	Dmel_CG13606			FBgn0005619	Histidine decarboxylase
Representation factor: 1.1					FBgn0036717	Dmel_CG13731			FBgn0005776	Protein phosphatase 2A at 29B
P-value < 0.440					FBgn0032381	Dmel_CG14934			FBgn0010100	Aconitase
					FBgn0034392	Dmel_CG15094			FBgn0010383	Cytochrome P450-18a1
					FBgn0034412	Dmel_CG15105			FBgn0010620	SRY interacting protein 1
					FBgn0030029	Dmel_CG15343			FBgn0010622	lethal (2) 06496
					FBgn0032462	Dmel_CG16800			FBgn0010808	lethal (3) 03670
					FBgn0030303	Dmel_CG1756			FBgn0011227	oxen
					FBgn0030357	Dmel_CG2471			FBgn0011279	Pheromone-binding protein-related protein 1
					FBgn0050497	Dmel_CG30497			FBgn0011288	Synapse protein 25
					FBgn0051522	Dmel_CG31522			FBgn0011455	lethal (3) neo18
					FBgn0052654	Dmel_CG32654			FBgn0011476	lethal (3) neo43
					FBgn0052774	Dmel_CG32774			FBgn0011581	Dromyosuppressin
					FBgn0052829	Dmel_CG32829			FBgn0011672	Malvolio
					FBgn0053205	Dmel_CG33205			FBgn0011693	Photoreceptor dehydrogenase
					FBgn0034885	Dmel_CG4019			FBgn0011695	Ejaculatory bulb protein III
					FBgn0032219	Dmel_CG4995			FBgn0011787	mitochondrial ribosomal protein L12
					FBgn0036770	Dmel_CG5485			FBgn0013678	Cytochrome b
					FBgn0038074	Dmel_CG6188			FBgn0014037	Dmel_CG32217
					FBgn0036768	Dmel_CG7402			FBgn0015031	cyclope
					FBgn0037684	Dmel_CG8129			FBgn0015298	Signal recognition particle protein 19
					FBgn0031485	Dmel_CG9643			FBgn0016119	ATPase coupling factor 6
					FBgn0038851	doublesex-Mab related 93B			FBgn0020305	dribble
					FBgn0013809	Dynein heavy chain at 16F			FBgn0022073	Dmel_CG8846
					FBgn0004623	G protein beta-subunit 76C			FBgn0022349	Dmel_CG1910
					FBgn0053862	Histone H2A			FBgn0023170	Ribosomal protein L39
					FBgn0061209	Histone H2B			FBgn0023177	Protein phosphatase 19C
					FBgn0004387	Kinesin-like protein at 98A			FBgn0024196	roadblock
					FBgn0002565	Larval serum protein 2			FBgn0024273	Dmel_CG1520
					FBgn0011296	lethal (2) essential for life			FBgn0024963	Glutamate-gated chloride channel
					FBgn0000464	Leukocyte-antigen-related-like			FBgn0025286	Ribosomal protein L31
					FBgn0035132	methuselah-like 10			FBgn0025454	Cytochrome P450 6g1
					FBgn0002938	neither inactivation nor afterpotential C			FBgn0025638	RING-box protein 1A
					FBgn0004625	no receptor potential A			FBgn0025681	UPF0518 protein CG3558
					FBgn0028963	Odorant receptor 49b			FBgn0026380	Proteasome subunit beta type-3
					FBgn0034470	Odorant-binding protein 56d			FBgn0027363	Signal transducing adaptor molecule
					FBgn0003177	polychaetoid			FBgn0027570	Neprilysin 2
					FBgn0033304	Probable cytochrome P450 6a13			FBgn0028342	lethal (1) G0230
					FBgn0015714	Probable cytochrome P450 6a17			FBgn0028428	I[[h]] channel
					FBgn0038037	Probable cytochrome P450 9f2			FBgn0028467	Dmel_CG11070
					FBgn0036254	Protein KRI1 homolog			FBgn0028482	Dmel_CG16857
					FBgn0003248	Rhodopsin 2			FBgn0028646	Calcium-binding mitochondrial carrier protein Aralar1
					FBgn0015562	vegetable			FBgn0028872	Dmel_CG18095
					FBgn0051711	NA			FBgn0028982	Transcription elongation factor SPT6
					FBgn0039484	NA			FBgn0028985	Serine protease inhibitor 4
					FBgn0028701	NA			FBgn0029155	Malic enzyme
									FBgn0029807	Dmel_CG3108
									FBgn0029837	Tetraspanin 5D
									FBgn0029864	Dmel_CG15894
									FBgn0029994	Dmel_CG2254
									FBgn0030449	Ferritin 3 heavy chain homologue
									FBgn0030504	RRP12-like protein
									FBgn0030576	Dmel_CG15890
									FBgn0030605	Dmel_CG5548
									FBgn0030610	Dmel_CG9065
									FBgn0030646	Dmel_CG9203
									FBgn0030648	Dmel_CG6340
									FBgn0030733	Dmel_CG3560
									FBgn0030743	Dmel_CG9921
									FBgn0030765	Small ribonucleoprotein G
									FBgn0030798	Dmel_CG13003
									FBgn0030940	Dmel_CG15040
									FBgn0031049	Protein transport protein Sec61 gamma-2 subunit
									FBgn0031052	Dmel_CG14215
									FBgn0031066	Dmel_CG14235
									FBgn0031078	Dmel_CG11943
									FBgn0031109	Odorant-binding protein 19a
									FBgn0031412	Dmel_CG16995
									FBgn0031436	Dmel_CG3214
									FBgn0031456	Transportin-Serine/Arginine rich
									FBgn0031479	Peroxiredoxin 6005
									FBgn0031629	Dmel_CG3244
									FBgn0031677	Dmel_CG14036
									FBgn0031708	Dmel_CG7382
									FBgn0031830	Dmel_CG11015
									FBgn0031906	Dmel_CG5160
									FBgn0031913	Dmel_CG5958
									FBgn0031979	Dmel_CG7429
									FBgn0032032	Dmel_CG17294
									FBgn0032153	Dmel_CG4537
									FBgn0032180	Dmel_CG31714
									FBgn0032394	Dmel_CG6746
									FBgn0032429	Dmel_CG5446
									FBgn0032598	Dmel_CG17905
									FBgn0032612	Dmel_CG13282
									FBgn0032633	Dmel_CG6860
									FBgn0032638	Dmel_CG6639
									FBgn0032702	Dmel_CG10376
									FBgn0032713	Dmel_CG17323
									FBgn0032746	Dmel_CG10470
									FBgn0032884	Dmel_CG9324
									FBgn0032955	Dmel_CG2201
									FBgn0033031	Dmel_CG8245
									FBgn0033159	Down syndrome cell adhesion molecule
									FBgn0033162	Dmel_CG1707
									FBgn0033208	mitochondrial ribosomal protein L52
									FBgn0033304	Probable cytochrome P450 6a13
									FBgn0033367	Phenoloxidase subunit A3
									FBgn0033527	Dmel_CG11777
									FBgn0033657	Dmel_CG8271
									FBgn0033739	Dystrobrevin-like
									FBgn0033882	NEDD8-activating enzyme E1 catalytic subunit
									FBgn0033907	mitochondrial ribosomal protein S16
									FBgn0033961	Dmel_CG12859
									FBgn0034083	lambik
									FBgn0034245	Dmel_CG14482
									FBgn0034579	mitochondrial ribosomal protein L54
									FBgn0034645	Dmel_CG10320
									FBgn0034738	Defense repressor 1
									FBgn0034889	Dmel_CG11293
									FBgn0035085	Dmel_CG3770
									FBgn0035086	Dmel_CG12851
									FBgn0035501	Dmel_CG1299
									FBgn0035521	Dmel_CG1268
									FBgn0035544	Dmel_CG15021
									FBgn0035756	Dmel_CG32381
									FBgn0035793	Dmel_CG7546
									FBgn0035935	misfire
									FBgn0036104	Dmel_CG6418
									FBgn0036135	mitochondrial ribosomal protein L2
									FBgn0036146	Dmel_CG14141
									FBgn0036266	Dmel_CG5626
									FBgn0036340	Dmel_CG11274
									FBgn0036381	Alanine--glyoxylate aminotransferase 2-like
									FBgn0036494	Dmel_CG7250
									FBgn0036531	Dmel_CG6244
									FBgn0036565	MOXD1 homolog 1
									FBgn0036580	Dmel_CG13072
									FBgn0036728	Dmel_CG7580
									FBgn0036760	Dmel_CG5567
									FBgn0036769	Tetraspanin 74F
									FBgn0036774	mitochondrial ribosomal protein S26
									FBgn0036891	Dmel_CG9372
									FBgn0037073	Pre-rRNA-processing protein TSR1 homolog
									FBgn0037146	Dmel_CG7470
									FBgn0037172	Dmel_CG6914
									FBgn0037212	nicotinic Acetylcholine Receptor alpha 80B
									FBgn0037304	Dmel_CG1113
									FBgn0037344	Dmel_CG2926
									FBgn0037603	Dmel_CG11753
									FBgn0037636	Dmel_CG9821
									FBgn0037744	Mannose-6-phosphate isomerase
									FBgn0037836	Dmel_CG14692
									FBgn0037842	Dmel_CG6567
									FBgn0037890	Dmel_CG17734
									FBgn0037898	D-tyrosyl-tRNA(Tyr) deacylase
									FBgn0037913	Dmel_CG6782; Dmel_CG6783
									FBgn0038056	Dmel_CG5961
									FBgn0038072	Dmel_CG6225
									FBgn0038088	Dmel_CG10126
									FBgn0038248	Protein Cep78 homolog
									FBgn0038341	Dmel_CG14869
									FBgn0038360	Dmel_CG9590
									FBgn0038426	mitochondrial ribosomal protein S33
									FBgn0038585	Brix domain-containing protein 1 homolog
									FBgn0038642	Dmel_CG7709
									FBgn0038693	Dmel_CG5237
									FBgn0038790	Metallothionein C
									FBgn0038871	Dmel_CG3337
									FBgn0038881	Dmel_CG16791
									FBgn0039055	Ras association family member
									FBgn0039156	Dmel_CG6178
									FBgn0039159	mitochondrial ribosomal protein S24
									FBgn0039241	Dmel_CG11089
									FBgn0039258	beta-4-galactosyltransferase 7
									FBgn0039259	Dmel_CG11781
									FBgn0039303	Dmel_CG11857
									FBgn0039528	distracted
									FBgn0039630	Dmel_CG11843
									FBgn0039846	Dmel_CG11337
									FBgn0039864	Dmel_CG11550
									FBgn0040389	mitochondrial ribosomal protein L14
									FBgn0040823	Dmel_CG14162
									FBgn0040954	Probable 26S proteasome complex subunit sem1
									FBgn0041588	Dmel_CG31426
									FBgn0041723	rhomboid-5
									FBgn0043575	Peptidoglycan-recognition protein SC2
									FBgn0043884	multiple ankyrin repeats single KH domain
									FBgn0043903	domeless
									FBgn0045064	brain washing
									FBgn0050185	Dmel_CG30185
									FBgn0050197	Dmel_CG30197
									FBgn0050354	Dmel_CG30354
									FBgn0050392	Dmel_CG30392
									FBgn0051109	Dmel_CG31109
									FBgn0051229	Mitochondrial import inner membrane translocase subunit Tim22
									FBgn0051760	Probable G-protein coupled receptor CG31760
									FBgn0051814	Dmel_CG31814
									FBgn0051938	Dmel_CG31938
									FBgn0052210	Dmel_CG32210
									FBgn0052372	Dmel_CG32372
									FBgn0053002	mitochondrial ribosomal protein L27
									FBgn0053082	Dmel_CG33082
									FBgn0053229	Dmel_CG33229
									FBgn0053531	Discoidin domain receptor
									FBgn0053547	Dmel_CG33547
									FBgn0054015	Dmel_CG34015
									FBgn0058127	Ribonuclease kappa
									FBgn0061360	Dmel_CG33671; Dmel_CG33672
									FBgn0062411	Copper transporter 1C
									FBgn0062442	CDGSH iron sulfur domain-containing protein 2 homolog
									FBgn0053041	NA
									FBgn0026210	NA
									FBgn0015390	NA
									FBgn0032761	NA
									FBgn0030130	NA
									FBgn0041109	NA
									FBgn0032832	NA
									FBgn0028486	NA
									FBgn0039484	NA
