# Supplementary material for: RNA-sequencing elucidates the regulation of behavioural transitions associated with the mating process in honey bee queens
Source: BMC Genomics. 2015 Jul 31;16:563. doi: 10.1186/s12864-015-1750-7 (PMC4521450; doi:10.1186/s12864-015-1750-7)
Supplement: Additional file 8: — Pairwise comparisons. List of the genes that were differentially expressed between mated and virgin queens at FDR < 0.05. [file 12864_2015_1750_MOESM8_ESM.xlsx]

## Sheet: AF8
Additional file 8. Pairwise comparisons. List of the genes that were differentially expressed between mated and virgin queens at FDR < 0.05.
logFC indicates the log2-transformed fold changes in gene expression: a positive value means up-regulated in mated queens while a negative value means down-regulated.
Gene ID (Amel4.5)	Dmel ortolog	logFC	logCPM	P-Value	FDR	Gene ID (Amel3.2)	AM identifier	XM identifier	Dmel ortolog ID
GB42219	desat1	7.28853	0.261388	2.26e-23	1.96e-20	GB13053	AM05662	N/A	FBgn0043044
GB49323	CG8027	6.67863	5.4703	4.72e-42	1.53e-38	GB15324	AM07912	XM_625100.2	FBgn0033392
GB46223	Obp56d	6.66257	8.86773	6.96e-44	4.52e-40	GB30365	AM03163	NM_001040223.1	FBgn0034470
GB55263	CG5065	6.38072	5.2407	2.63e-39	6.82e-36	GB18415	AM10978	XM_395379.3	FBgn0034145
GB46797	NA	6.17653	-1.81816	5.32e-08	4.52e-06	NA	NA	NA	NA
GB47648	NA	5.9638	-1.81067	3.94e-07	2.43e-05	NA	NA	NA	NA
GB49580	NA	5.90857	-0.40978	4.43e-17	1.8e-14	NA	NA	NA	NA
GB49888	N/A	5.73634	-2.02053	2.17e-06	0.000108887	GB15938	N/A	N/A	N/A
GB40699	CG7509	5.71517	4.17247	3.33e-33	7.21e-30	GB17975	AM10548	N/A	FBgn0035575
GB55181	NA	5.68326	-0.184552	8.15e-18	3.88e-15	NA	NA	NA	NA
GB50570	Osi12	5.66924	-1.97398	3.38e-06	0.000159009	GB18845	AM11402	XM_001121769.1	FBgn0037419
GB43512	CG31684	5.62199	2.83244	9.73e-30	1.58e-26	GB17220	AM09795	XM_001122744.1	FBgn0051684
GB53845	NA	5.32987	-2.29362	3.42e-05	0.00112058	NA	NA	NA	NA
GB46629	NA	5.23949	4.4208	6.86e-30	1.27e-26	NA	NA	NA	NA
GB49544	N/A	4.97854	17.2583	1.8e-29	2.6e-26	GB13999	N/A	N/A	N/A
GB40248	Cyp6a2	4.92574	-2.45107	0.000422893	0.00955516	GB12136	AM08519	XM_397347.3	FBgn0000473
GB51698	Lsp2	4.78371	8.70669	8.53e-28	1.11e-24	GB30362	AM12781	XR_014951.1	FBgn0002565
GB44256	CG2839	4.74763	-2.42133	0.00123149	0.0233229	GB11656	AM04276	N/A	FBgn0031273
GB52318	NA	4.65086	1.87347	9.51e-22	6.87e-19	NA	NA	NA	NA
GB46587	CG33998	4.6415	0.8591	4.75e-19	2.92e-16	GB10428	AM03056	N/A	FBgn0053998
GB54941	NA	4.58812	5.24451	1.66e-25	1.65e-22	NA	NA	NA	NA
GB50149	CG13315	4.58005	8.81653	4.46e-26	5.27e-23	GB15569	AM08153	XM_394092.3	FBgn0040827
GB50613	CG30101	4.46273	2.91851	8.65e-23	6.61e-20	GB15292	AM07882	N/A	FBgn0050101
GB49581	CG1599	4.42817	-1.99096	6.32e-06	0.000269038	GB19052	AM11607	N/A	FBgn0033452
GB54942	mthl10	4.3644	4.30373	2.81e-23	2.28e-20	GB10044	AM02672	N/A	FBgn0035132
GB50265	GstD1	4.32095	6.71989	9.86e-24	9.15e-21	GB18045	AM10617	XM_392997.3	FBgn0001149
GB46591	CG16885	4.07204	-1.11531	1.9e-09	2.31e-07	GB13676	AM06274	N/A	FBgn0032538
GB53933	CG4288	3.80687	4.21144	4.95e-19	2.92e-16	GB17692	AM10265	XM_395682.3	FBgn0038799
GB43575	Treh	3.78424	8.5701	1.29e-19	8.82e-17	GB14803	AM07398	XM_393963.2	FBgn0003748
GB43576	NA	3.78409	5.4569	2.86e-19	1.86e-16	NA	NA	NA	NA
GB41766	NA	3.76643	-1.14369	1.14e-07	8.73e-06	NA	NA	NA	NA
GB54093	bol	3.69377	3.26199	1.09e-17	4.7e-15	GB13749	AM06348	N/A	FBgn0011206
GB53771	NA	3.64603	1.00612	6.99e-14	1.78e-11	NA	NA	NA	NA
GB50914	NA	3.62898	-1.1869	2.75e-07	1.81e-05	NA	NA	NA	NA
GB42557	CG13618	3.6161	6.85273	2.95e-18	1.59e-15	GB19811	AM12358	NM_001011640.1	FBgn0039203
GB44120	CG30375	3.60128	3.40655	6.4e-17	2.52e-14	GB13489	AM06092	XM_392669.3	FBgn0050375
GB48492	NA	3.59874	7.11174	3.89e-18	2.02e-15	NA	NA	NA	NA
GB52326	PebIII	3.57317	-1.14648	3.72e-07	2.31e-05	GB19242	AM11796	XM_397006.1	FBgn0011695
GB41052	N/A	3.56966	0.243759	6.78e-11	1.13e-08	GB16106	N/A	N/A	N/A
GB51583	CG6321	3.56216	7.50494	7.33e-18	3.66e-15	GB30100	AM00102	XM_001120032.1	FBgn0036117
GB42556	NA	3.5523	6.47399	9.5e-18	4.26e-15	NA	NA	NA	NA
GB40268	CG9935	3.49089	1.16034	1.42e-13	3.54e-11	GB18865	AM11422	N/A	FBgn0039916
GB53978	CG15021	3.48698	-0.119694	9.83e-11	1.56e-08	GB13546	AM06147	XM_001119969.1	FBgn0035544
GB52443	NA	3.47975	-1.91119	0.000164529	0.00434464	NA	NA	NA	NA
GB49392	CG3630	3.47263	4.85719	9.43e-17	3.5e-14	GB18441	AM11004	XM_393850.3	FBgn0023540
GB48107	NA	3.45487	1.03338	1.07e-12	2.35e-10	NA	NA	NA	NA
GB44871	CG6188	3.44384	5.05756	1.68e-16	6.08e-14	GB16202	AM08779	XM_625207.1	FBgn0038074
GB48174	CG12164	3.44217	2.22021	1.45e-14	3.93e-12	GB13457	AM06061	XM_392687.3	FBgn0033158
GB41916	CG31248	3.43829	5.68274	8.77e-17	3.35e-14	GB15787	AM08369	XM_001122379.1	FBgn0051248
GB45584	N/A	3.37314	4.86183	4.78e-16	1.68e-13	GB13301	N/A	N/A	N/A
GB55330	CG3690	3.34169	3.09682	1.36e-14	3.76e-12	GB30097	AM06977	XM_394182.3	FBgn0040350
GB49649	CG11876	3.33151	4.43279	1.24e-15	4.02e-13	GB16650	AM09228	XM_392824.2	FBgn0039635
GB54001	NA	3.32944	5.26715	8.05e-16	2.75e-13	NA	NA	NA	NA
GB51494	CG10924	3.30306	4.21088	2.62e-15	8.3e-13	GB16196	AM08773	XM_396295.3	FBgn0034356
GB42704	CG1124	3.27597	1.57217	1.13e-12	2.44e-10	GB20038	AM12585	XM_396221.3	FBgn0037290
GB50529	NA	3.24652	-1.35191	3.59e-06	0.000166512	NA	NA	NA	NA
GB40681	CG31522	3.24445	2.1349	8.98e-13	2.01e-10	GB14684	AM07281	N/A	FBgn0051522
GB42523	NA	3.21614	-0.994509	3.79e-07	2.35e-05	NA	NA	NA	NA
GB46226	Obp56g	3.21574	6.10562	3.32e-15	1e-12	GB11092	AM03716	NM_001040207.1	FBgn0034474
GB54804	NA	3.19493	4.05006	1.61e-14	4.26e-12	NA	NA	NA	NA
GB50501	NA	3.1624	5.38901	1.09e-14	3.16e-12	NA	NA	NA	NA
GB45987	NA	3.15831	-0.518787	3.44e-08	3.02e-06	NA	NA	NA	NA
GB54393	CG2837	3.1415	1.49175	2.97e-12	6.04e-10	GB14384	AM06982	XM_001122580.1	FBgn0031646
GB43890	CG1827	3.13673	6.32094	1.14e-14	3.21e-12	GB20000	AM12547	XM_394866.3	FBgn0033431
GB47647	NA	3.12743	-2.19384	0.00187938	0.0329514	NA	NA	NA	NA
GB42218	desat1	3.11836	0.163752	6.03e-10	8.24e-08	GB18472	AM11034	N/A	FBgn0043044
GB46679	CG11575	3.08351	-0.738638	4.59e-07	2.79e-05	GB14653	AM07250	N/A	FBgn0039879
GB49078	CG32645	3.07672	7.4232	2.91e-14	7.57e-12	GB11812	AM04431	XM_395035.3	FBgn0052645
GB44711	CG8129	3.03721	3.16251	7.26e-13	1.65e-10	GB10482	AM03109	N/A	FBgn0037684
GB43800	CG4797	3.00314	2.31833	2.6e-12	5.37e-10	GB11908	AM04525	XM_001122137.1	FBgn0034909
GB45034	CG6870	2.99991	5.03962	1.59e-13	3.89e-11	GB17408	AM09980	XM_001122630.1	FBgn0032652
GB48146	NA	2.9985	1.58948	8.48e-12	1.64e-09	NA	NA	NA	NA
GB48769	CG14928	2.9858	2.28451	2.38e-12	4.99e-10	GB15309	AM07899	XM_624325.1	FBgn0032362
GB42540	CG6912	2.95532	7.16333	2.19e-13	5.27e-11	GB14349	AM06947	N/A	FBgn0038290
GB50434	CG8785	2.94653	6.10033	2.81e-13	6.64e-11	GB14741	AM07338	XM_396568.2	FBgn0033760
GB49021	CG8192	2.94285	1.74459	2.15e-11	3.83e-09	GB12404	AM05022	XM_001120326.1	FBgn0034030
GB47645	NA	2.92423	1.8469	2.05e-11	3.71e-09	NA	NA	NA	NA
GB42179	NA	2.90857	1.76725	3.92e-11	6.89e-09	NA	NA	NA	NA
GB46698	NA	2.87652	0.81832	1.98e-10	2.96e-08	NA	NA	NA	NA
GB42524	NA	2.87409	-0.0325405	1.15e-08	1.12e-06	NA	NA	NA	NA
GB43876	NA	2.86704	4.97368	1.54e-12	3.28e-10	NA	NA	NA	NA
GB46410	N/A	2.82636	2.17981	9.37e-11	1.5e-08	GB18976	N/A	N/A	N/A
GB47642	NA	2.82337	-2.17246	0.00176033	0.0313291	NA	NA	NA	NA
GB55197	NA	2.8066	-2.03631	0.000821199	0.0165668	NA	NA	NA	NA
GB50454	CG7000	2.79448	4.56732	5.43e-12	1.07e-09	GB12830	AM05445	XM_001121085.1	FBgn0038867
GB48080	CG31954	2.78543	-1.68799	0.00028382	0.00686665	GB16038	AM08619	XM_001120112.1	FBgn0051954
GB47669	NA	2.78442	8.74332	3.17e-12	6.34e-10	NA	NA	NA	NA
GB47562	NA	2.76912	-0.31137	1.26e-07	9.15e-06	NA	NA	NA	NA
GB42607	Cyt-b5	2.76815	2.03506	1.52e-10	2.29e-08	GB12288	AM04907	XM_001120774.1	FBgn0033189
GB43511	NA	2.73537	-1.50185	3.1e-05	0.00103599	NA	NA	NA	NA
GB46618	LanB2	2.71618	9.42648	9.1e-12	1.74e-09	GB10534	AM03161	XR_015085.1	FBgn0002528
GB44710	CG8129	2.69962	8.19365	1.22e-11	2.31e-09	GB12293	AM04912	XM_624899.1	FBgn0037684
GB47279	Cyp6g2	2.68759	10.1655	1.42e-11	2.63e-09	GB19306	AM11859	XM_623952.2	FBgn0033696
GB46222	Obp56g	2.66934	-1.22509	2.76e-05	0.000947613	GB18363	AM10927	NM_001040224.1	FBgn0034474
GB51845	CG3252	2.65005	-0.890371	9.13e-06	0.000366154	GB13257	AM05864	XM_001121238.1	FBgn0029762
GB41338	CG9449	2.63719	1.10573	2.1e-09	2.53e-07	GB12546	AM05162	NM_001013359.1	FBgn0036875
GB41912	CG3609	2.6248	4.95083	5.61e-11	9.59e-09	GB19935	AM12482	XM_624405.2	FBgn0031418
GB41945	NA	2.61455	1.89332	8.24e-10	1.09e-07	NA	NA	NA	NA
GB43509	CG17292	2.61312	-0.356575	1.15e-06	6.29e-05	GB11256	AM03879	XM_001122900.1	FBgn0032029
GB48129	N/A	2.61128	1.58399	2.49e-09	2.94e-07	GB19488	N/A	N/A	N/A
GB46794	NA	2.60443	-1.82419	0.000856811	0.0172317	NA	NA	NA	NA
GB53865	N/A	2.59899	7.20573	5.8e-11	9.79e-09	GB12131	N/A	N/A	N/A
GB47977	sls	2.58328	11.4099	6.92e-11	1.14e-08	GB12411	AM05028	N/A	FBgn0003432
GB51673	Dhc93AB	2.57512	7.18331	8.44e-11	1.37e-08	GB11916	AM04533	XM_395361.3	FBgn0013812
GB53288	hgo	2.57284	3.39802	2.46e-10	3.62e-08	GB11477	AM04098	XM_623860.1	FBgn0040211
GB45028	CG11034	2.55307	7.64007	1.13e-10	1.78e-08	GB14496	AM07094	XM_393818.2	FBgn0031741
GB42107	NA	2.55185	-0.843098	7.67e-06	0.000314492	NA	NA	NA	NA
GB43052	N/A	2.54775	8.07135	1.23e-10	1.9e-08	GB18538	N/A	N/A	N/A
GB45746	Cyp6a13	2.53955	4.45595	2.61e-10	3.81e-08	GB14913	AM07505	XM_623592.1	FBgn0033304
GB53354	CG14945	2.53549	2.85683	8.27e-10	1.09e-07	GB14001	AM06599	XM_001122651.1	FBgn0032402
GB50865	CG3829	2.51698	4.97405	2.82e-10	4.07e-08	GB12378	AM04996	N/A	FBgn0035091
GB54794	NA	2.50191	0.723619	5.46e-08	4.6e-06	NA	NA	NA	NA
GB50477	NA	2.50069	2.30637	1.42e-09	1.76e-07	NA	NA	NA	NA
GB49662	InR	2.49318	5.64143	3.19e-10	4.55e-08	GB30322	AM08479	XM_397038.3	FBgn0013984
GB55616	NA	2.48549	6.34626	3.4e-10	4.81e-08	NA	NA	NA	NA
GB55449	N/A	2.48366	3.79129	3.03e-09	3.42e-07	GB12292	N/A	N/A	N/A
GB48687	CG6124	2.46841	10.1681	3.86e-10	5.39e-08	GB14645	AM07242	XM_001120277.1	FBgn0039484
GB47854	NA	2.46641	0.663678	6.52e-08	5.4e-06	NA	NA	NA	NA
GB44853	NA	2.45628	-1.16748	0.000179247	0.00462059	NA	NA	NA	NA
GB48044	NA	2.44376	4.01208	1.26e-09	1.58e-07	NA	NA	NA	NA
GB43028	NA	2.43503	2.16109	8e-09	8.19e-07	NA	NA	NA	NA
GB43053	Prm	2.42744	8.13257	7.21e-10	9.66e-08	GB30222	AM03335	XM_393281.3	FBgn0003149
GB55545	CG11236	2.42704	2.24923	6.1e-09	6.66e-07	GB10520	AM03147	XM_623901.1	FBgn0031860
GB55599	NA	2.42294	-1.27982	0.000110338	0.00314366	NA	NA	NA	NA
GB48937	CG1213	2.42189	5.58991	8.83e-10	1.14e-07	GB12135	AM04756	XM_397016.2	FBgn0037387
GB52864	NA	2.41884	7.03412	8.56e-10	1.11e-07	NA	NA	NA	NA
GB42239	Fmo-1	2.41418	2.96775	3.12e-09	3.49e-07	GB13042	AM05652	XM_394164.3	FBgn0034943
GB55483	bt	2.40868	9.36936	9.29e-10	1.18e-07	GB11358	AM03979	XR_015049.1	FBgn0005666
GB49863	NA	2.40522	5.48568	1.16e-09	1.46e-07	NA	NA	NA	NA
GB52087	CG1443	2.40117	2.60063	5.36e-09	5.9e-07	GB12054	AM04671	XM_624769.1	FBgn0039620
GB47362	NA	2.3785	1.86161	4.97e-08	4.24e-06	NA	NA	NA	NA
GB47956	CG33205	2.36647	4.34041	3.31e-09	3.68e-07	GB10995	AM03618	XM_001121420.1	FBgn0053205
GB43533	NA	2.36255	-0.877237	0.00014058	0.00381297	NA	NA	NA	NA
GB51613	CG32774	2.3613	5.03908	2.79e-09	3.18e-07	GB15267	AM07856	XM_397511.3	FBgn0052774
GB55264	CG15040	2.35222	2.74543	7.27e-09	7.49e-07	GB17663	AM10237	XM_395379.3	FBgn0030940
GB47929	N/A	2.3518	-0.653607	1.15e-05	0.000445511	GB30572	N/A	N/A	N/A
GB49109	CG2471	2.35083	1.95038	2.82e-08	2.58e-06	GB13723	AM06321	XM_623850.2	FBgn0030357
GB52428	NA	2.34328	7.67098	2.47e-09	2.94e-07	NA	NA	NA	NA
GB46585	CG16885	2.34254	-1.19663	0.000179247	0.00462059	GB18784	AM11344	N/A	FBgn0032538
GB40180	NA	2.33751	2.41642	1.22e-08	1.17e-06	NA	NA	NA	NA
GB47885	Cyp304a1	2.33507	1.9827	2.08e-08	1.92e-06	GB30235	AM03481	XM_001119928.1	FBgn0038095
GB50508	CG6124	2.33442	10.2986	2.68e-09	3.1e-07	GB12454	AM05071	N/A	FBgn0039484
GB54818	Mlp84B	2.33415	7.89964	2.77e-09	3.18e-07	GB19606	AM12158	XM_394758.3	FBgn0014863
GB48081	CG18735	2.33268	0.514514	3.54e-07	2.22e-05	GB14774	AM07369	XM_001120051.1	FBgn0042098
GB41552	N/A	2.33013	-1.17644	0.000139415	0.00379024	GB30577	N/A	N/A	N/A
GB53151	CG6310	2.31651	3.8531	6.23e-09	6.7e-07	GB13348	AM05952	N/A	FBgn0036121
GB50110	NA	2.31104	3.75931	8.33e-09	8.45e-07	NA	NA	NA	NA
GB52635	NA	2.30118	-0.511663	2.91e-05	0.000985796	NA	NA	NA	NA
GB46085	NA	2.29547	4.44476	7.15e-09	7.43e-07	NA	NA	NA	NA
GB42503	N/A	2.29198	-0.50907	1.66e-05	0.000608517	GB19699	N/A	N/A	N/A
GB50112	Mp20	2.2853	5.73215	6.24e-09	6.7e-07	GB14851	AM07446	XM_623898.2	FBgn0002789
GB40005	CG14035	2.27808	-0.397904	1.32e-05	0.000505462	GB18521	AM11083	XM_001121030.1	FBgn0031685
GB49321	Sodh-2	2.27191	9.02969	6.5e-09	6.93e-07	GB18719	AM11280	XM_393651.3	FBgn0022359
GB44987	N/A	2.27135	7.04949	6.92e-09	7.26e-07	GB19378	N/A	N/A	N/A
GB41458	NA	2.26368	5.20021	8.84e-09	8.83e-07	NA	NA	NA	NA
GB44204	slbo	2.26143	5.57538	8.75e-09	8.81e-07	GB14998	AM07589	XM_394681.2	FBgn0005638
GB53965	N/A	2.26037	4.67951	1.13e-08	1.1e-06	GB17509	N/A	N/A	N/A
GB53179	ppk23	2.26024	5.33827	9.59e-09	9.51e-07	GB19932	AM12479	N/A	FBgn0030844
GB47855	NA	2.25118	0.775082	4.9e-07	2.95e-05	NA	NA	NA	NA
GB52325	CG11281	2.2504	1.57774	1.47e-07	1.03e-05	GB17341	AM09916	XM_001120450.1	FBgn0036347
GB44500	fau	2.24796	6.80713	9.71e-09	9.56e-07	GB12575	AM05191	XM_001120366.1	FBgn0020439
GB40210	NA	2.241	0.312223	3.63e-06	0.000167892	NA	NA	NA	NA
GB51043	arg	2.23661	5.56525	1.23e-08	1.17e-06	GB18459	AM11022	XM_624932.1	FBgn0023535
GB44613	NA	2.23349	6.47412	1.21e-08	1.17e-06	NA	NA	NA	NA
GB54720	NA	2.2294	3.94996	2.03e-08	1.88e-06	NA	NA	NA	NA
GB43514	NA	2.22829	1.7719	1.47e-07	1.03e-05	NA	NA	NA	NA
GB46411	NA	2.22756	2.01078	1.53e-07	1.06e-05	NA	NA	NA	NA
GB44202	NA	2.22742	3.28649	3.97e-08	3.41e-06	NA	NA	NA	NA
GB50932	GATAe	2.21436	1.13624	7.72e-07	4.44e-05	GB14169	AM06769	XM_001121244.1	FBgn0038391
GB55331	NA	2.21378	2.0893	1.17e-07	8.89e-06	NA	NA	NA	NA
GB47270	Cyp4c3	2.21026	6.09986	1.68e-08	1.59e-06	GB10905	AM03530	XM_397272.3	FBgn0015032
GB49997	stg	2.20926	-1.69676	0.00138351	0.0256413	GB19251	AM11805	XM_001122242.1	FBgn0003525
GB46954	NA	2.20835	8.35e-05	2.89e-05	0.000982907	NA	NA	NA	NA
GB53266	FucTC	2.20248	3.8391	3.15e-08	2.82e-06	GB17182	AM09757	XM_001120699.1	FBgn0044872
GB44625	NA	2.20069	-1.23387	0.0018692	0.0328171	NA	NA	NA	NA
GB52052	CG6414	2.19744	10.6378	1.8e-08	1.69e-06	GB11403	AM04024	XM_391943.3	FBgn0029690
GB53579	CG31148	2.18936	4.5853	2.98e-08	2.7e-06	GB13722	AM06320	XM_393208.3	FBgn0051148
GB41952	NA	2.17903	2.39101	1.21e-07	9.03e-06	NA	NA	NA	NA
GB40860	NA	2.17659	-1.48037	0.00291819	0.0467487	NA	NA	NA	NA
GB46635	NA	2.16187	7.00294	3.09e-08	2.79e-06	NA	NA	NA	NA
GB51593	NA	2.15857	5.10521	3.69e-08	3.2e-06	NA	NA	NA	NA
GB46737	CG18003	2.15675	6.83525	3.39e-08	2.99e-06	GB13505	AM06107	XM_625146.2	FBgn0061356
GB40769	CG9360	2.15425	9.62048	3.25e-08	2.89e-06	GB15506	AM08091	XM_395915.3	FBgn0030332
GB55180	NA	2.1522	-0.438783	4.7e-05	0.00146208	NA	NA	NA	NA
GB41188	CG33970	2.14832	7.07316	3.69e-08	3.2e-06	GB13921	AM06519	XM_001120768.1	FBgn0053970
GB46699	NA	2.13445	2.71181	1.21e-07	9.03e-06	NA	NA	NA	NA
GB48445	CG11138	2.12009	-0.70508	0.000309027	0.00738876	GB18850	AM11407	XM_393365.3	FBgn0030400
GB51670	NA	2.11642	2.74368	2.32e-07	1.55e-05	NA	NA	NA	NA
GB48007	CG15105	2.11528	7.95973	5.66e-08	4.75e-06	GB19169	AM11723	XM_391967.3	FBgn0034412
GB55406	NA	2.11101	5.90575	6.72e-08	5.52e-06	NA	NA	NA	NA
GB48493	NA	2.10963	0.217535	8.16e-06	0.000332327	NA	NA	NA	NA
GB55973	NA	2.10746	7.20762	6.31e-08	5.26e-06	NA	NA	NA	NA
GB55510	CG5367	2.09627	4.77044	9.12e-08	7.31e-06	GB15910	AM08491	XM_394277.2	FBgn0032228
GB51844	CG15279	2.09585	2.36566	3.15e-07	2.02e-05	GB15100	AM07691	XM_001121205.1	FBgn0028886
GB45714	CG7356	2.09462	4.56607	1.09e-07	8.45e-06	GB11241	AM03864	XR_015069.1	FBgn0031975
GB46575	NA	2.09384	1.06774	3.1e-06	0.000148051	NA	NA	NA	NA
GB40112	CG12362	2.09126	4.58372	1.16e-07	8.87e-06	GB17157	AM09732	XM_393942.2	FBgn0036082
GB45833	NA	2.08987	4.2091	1.23e-07	9.04e-06	NA	NA	NA	NA
GB51729	CG6178	2.08528	11.259	8.14e-08	6.57e-06	GB13289	AM05896	XM_001122350.1	FBgn0039156
GB55516	mav	2.08412	4.24678	1.22e-07	9.04e-06	GB13629	AM06228	XM_001122118.1	FBgn0039914
GB44607	NA	2.07988	-0.341637	4.03e-05	0.00129284	NA	NA	NA	NA
GB45148	CG10237	2.07981	2.84638	2.56e-07	1.69e-05	GB13518	AM06120	XM_001122721.1	FBgn0032783
GB44209	CG2767	2.07946	5.45053	1.06e-07	8.26e-06	GB15375	AM07963	XM_394676.2	FBgn0037537
GB48962	NA	2.07896	7.12673	9.27e-08	7.35e-06	NA	NA	NA	NA
GB42515	CG3270	2.07882	7.17962	9.27e-08	7.35e-06	GB13228	AM05836	XM_624445.2	FBgn0033093
GB50111	NA	2.07477	2.88026	2.99e-07	1.93e-05	NA	NA	NA	NA
GB42985	N/A	2.07166	4.90813	1.18e-07	8.89e-06	GB17289	N/A	N/A	N/A
GB49334	NA	2.07097	1.58094	1.14e-06	6.29e-05	NA	NA	NA	NA
GB51059	NA	2.07005	8.2892	1.02e-07	7.99e-06	NA	NA	NA	NA
GB54891	N/A	2.06734	-0.234756	6.41e-05	0.00194272	GB19900	N/A	N/A	N/A
GB55301	N/A	2.06533	7.91366	1.09e-07	8.45e-06	GB16599	N/A	N/A	N/A
GB49565	CG18622	2.06229	5.5854	1.25e-07	9.1e-06	GB11821	AM04440	N/A	FBgn0038460
GB45609	Fmo-2	2.05866	7.11709	1.22e-07	9.03e-06	GB15768	AM08350	XM_001122155.1	FBgn0033079
GB53440	N/A	2.05441	4.48624	1.66e-07	1.14e-05	GB10793	N/A	N/A	N/A
GB40077	CG9009	2.04641	10.3677	1.36e-07	9.81e-06	GB19085	AM11640	XM_001121814.1	FBgn0027601
GB46281	N/A	2.04338	1.49484	1.36e-06	7.28e-05	GB12928	N/A	N/A	N/A
GB49240	Aldh	2.04272	11.8946	1.42e-07	1.02e-05	GB12741	AM05356	XM_623081.2	FBgn0012036
GB53755	CG6414	2.04208	8.23812	1.46e-07	1.03e-05	GB15327	AM07915	NM_001011563.1	FBgn0029690
GB52324	PebIII	2.04055	11.255	1.46e-07	1.03e-05	GB18819	AM11377	NM_001011583.1	FBgn0011695
GB40164	CG11159	2.03648	6.85009	1.61e-07	1.11e-05	GB15106	AM07697	XM_001120136.1	FBgn0034539
GB55765	Pkg21D	2.03424	2.70831	4.36e-07	2.66e-05	GB13238	AM05846	XM_001122119.1	FBgn0000442
GB51741	PGRP-SA	2.02673	7.69411	1.81e-07	1.23e-05	GB17879	AM10450	XM_001123180.1	FBgn0030310
GB45708	NA	2.01601	4.62159	2.87e-07	1.86e-05	NA	NA	NA	NA
GB43879	CG17664	2.01361	6.83186	2.21e-07	1.49e-05	GB14709	AM07306	XM_624191.2	FBgn0034883
GB46597	Esp	2.0135	4.65912	2.84e-07	1.85e-05	GB16557	AM09137	XM_397373.2	FBgn0013953
GB45088	N/A	2.01151	0.119262	1.95e-05	0.000700553	GB10642	N/A	N/A	N/A
GB42797	CG14661	2.00669	6.09406	2.42e-07	1.61e-05	GB13060	AM05669	XM_001122696.1	FBgn0037288
GB50005	Kaz1-ORFB	1.98952	6.87334	3e-07	1.93e-05	GB13615	AM06214	XM_624835.2	FBgn0063923
GB46230	Obp56d	1.98699	6.24187	3.21e-07	2.04e-05	GB15460	AM08047	NM_001040206.1	FBgn0034470
GB45582	CG10960	1.98326	7.14927	3.23e-07	2.04e-05	GB11624	AM04244	XM_624319.2	FBgn0036316
GB51528	mol	1.98274	2.92356	7.35e-07	4.3e-05	GB10244	AM02871	XM_393580.3	FBgn0028528
GB47957	CG33205	1.97876	8.2826	3.32e-07	2.09e-05	GB10995	AM03617	XM_001121420.1	FBgn0053205
GB50374	CG11152	1.9735	2.37231	1.39e-06	7.42e-05	GB16177	AM08755	N/A	FBgn0039937
GB48355	CG11321	1.97207	7.37343	3.69e-07	2.3e-05	GB16174	AM08752	N/A	FBgn0031857
GB52715	CG33156	1.96815	0.913455	7.53e-06	0.000309422	GB16468	AM09047	XM_392018.3	FBgn0053156
GB52716	NA	1.96271	9.65389	4e-07	2.45e-05	NA	NA	NA	NA
GB51166	NA	1.96059	-1.06423	0.00132997	0.0248619	NA	NA	NA	NA
GB50889	msi	1.95992	3.93179	7.5e-07	4.37e-05	GB15875	AM08457	XM_623979.2	FBgn0011666
GB45639	Sox14	1.95741	5.19306	5e-07	2.98e-05	GB14062	AM06661	N/A	FBgn0005612
GB54893	NA	1.95668	6.45196	4.77e-07	2.88e-05	NA	NA	NA	NA
GB45713	NA	1.95218	3.55845	8.88e-07	5.08e-05	NA	NA	NA	NA
GB41361	CG5157	1.951	1.30381	7.02e-06	0.000292202	GB18966	AM11522	XM_001120546.1	FBgn0036575
GB52702	CG30035	1.93448	7.44566	5.88e-07	3.49e-05	GB11553	AM04173	XM_624967.2	FBgn0050035
GB44709	Klp98A	1.92844	6.51074	6.69e-07	3.93e-05	GB18330	AM10894	XM_624888.2	FBgn0004387
GB50595	CG10638	1.92552	9.22199	6.41e-07	3.78e-05	GB19030	AM11585	XM_624398.2	FBgn0036290
GB53442	lola	1.92029	2.14971	3.78e-06	0.000172925	GB12094	AM04712	XM_001121196.1	FBgn0005630
GB50509	CG6124	1.9142	7.31712	7.54e-07	4.37e-05	GB13979	AM06577	XM_394098.3	FBgn0039484
GB46677	CG3121	1.90645	1.24129	1.06e-05	0.000418363	GB14415	AM07013	XM_624187.2	FBgn0034957
GB55664	NA	1.89694	5.85636	1.02e-06	5.69e-05	NA	NA	NA	NA
GB50123	CG5023	1.89407	6.99097	9.84e-07	5.51e-05	GB19501	AM12053	XM_392078.3	FBgn0038774
GB44501	NA	1.89405	6.00047	1.06e-06	5.87e-05	NA	NA	NA	NA
GB42673	CG14946	1.89159	5.03653	1.18e-06	6.39e-05	GB12273	AM04892	XM_001120928.1	FBgn0032405
GB52017	NA	1.88643	4.47388	1.41e-06	7.48e-05	NA	NA	NA	NA
GB40304	NA	1.88453	4.8079	1.45e-06	7.58e-05	NA	NA	NA	NA
GB50156	CG18410	1.88057	6.59701	1.17e-06	6.38e-05	GB14926	AM07517	XM_001122207.1	FBgn0039226
GB45193	CG9547	1.87935	5.65431	1.26e-06	6.82e-05	GB14051	AM06650	XM_393736.2	FBgn0031824
GB49614	gfzf	1.87602	4.05526	1.82e-06	9.27e-05	GB15512	AM08097	XM_001121730.1	FBgn0053546
GB42217	NA	1.87578	0.883122	3.11e-05	0.00103599	NA	NA	NA	NA
GB54136	CG13913	1.87506	7.04151	1.25e-06	6.75e-05	GB16165	AM08743	XM_393985.2	FBgn0035190
GB41660	N/A	1.8696	1.9034	5.78e-06	0.000248867	GB30542	N/A	N/A	N/A
GB50012	NA	1.86666	8.01026	1.34e-06	7.19e-05	NA	NA	NA	NA
GB43711	Cyp9f2	1.86513	2.38337	3.64e-06	0.000167909	GB19055	AM11610	N/A	FBgn0038037
GB45938	N/A	1.86354	1.23049	8.22e-05	0.00240594	GB14019	N/A	N/A	N/A
GB45596	Baldspot	1.86097	6.90425	1.48e-06	7.68e-05	GB19070	AM11625	XR_014905.1	FBgn0036650
GB43407	disco-r	1.85385	4.10588	2.22e-06	0.000110535	GB14651	AM07248	XM_001121129.1	FBgn0042650
GB51697	Lsp2	1.85291	5.0728	1.76e-06	9.02e-05	GB10869	AM03494	NM_001011600.1	FBgn0002565
GB54153	NA	1.84701	2.25883	6.56e-06	0.000277544	NA	NA	NA	NA
GB48765	CG8389	1.84596	3.33704	3.17e-06	0.000150824	GB17070	AM09646	XM_393662.3	FBgn0034063
GB55302	NA	1.84457	9.61335	1.73e-06	8.9e-05	NA	NA	NA	NA
GB54135	NA	1.84148	1.88361	1.08e-05	0.000422821	NA	NA	NA	NA
GB45187	NA	1.83574	-0.230568	0.000690941	0.0145019	NA	NA	NA	NA
GB51650	CG15094	1.83324	6.10432	2.21e-06	0.00011032	GB16930	AM09507	XM_624248.2	FBgn0034392
GB54507	RfaBp	1.8326	13.233	1.99e-06	0.000100564	GB11059	AM03683	XM_392490.3	FBgn0016724
GB45969	NA	1.832	3.262	3.72e-06	0.000170934	NA	NA	NA	NA
GB51652	NA	1.83163	7.30959	2.09e-06	0.000105381	NA	NA	NA	NA
GB43284	NA	1.83042	1.89849	7.97e-06	0.000325605	NA	NA	NA	NA
GB55546	CG5987	1.82775	2.67083	5.07e-06	0.000221687	GB14451	AM07049	N/A	FBgn0039501
GB48576	SP1070	1.82766	5.6642	2.39e-06	0.00011828	GB17310	AM09885	N/A	FBgn0031879
GB48003	CG32656	1.82644	2.98583	5.33e-06	0.000231446	GB10617	AM03243	N/A	FBgn0052656
GB53257	Ror	1.82362	4.92765	2.88e-06	0.000138431	GB14486	AM07084	XM_001121533.1	FBgn0010407
GB49154	Buffy	1.82202	4.87549	2.69e-06	0.00013155	GB18455	AM11018	XM_395083.3	FBgn0040491
GB55598	NA	1.82113	7.58866	2.36e-06	0.000117042	NA	NA	NA	NA
GB45174	TpnC25D	1.81876	4.07364	3.48e-06	0.000162175	GB19642	AM12193	NM_001011653.1	FBgn0031692
GB41011	ss	1.81628	4.79233	2.84e-06	0.000137351	GB10549	AM03176	N/A	FBgn0003513
GB49902	SpdS	1.81548	5.4969	2.77e-06	0.000134171	GB12895	AM05508	XM_001120306.1	FBgn0037723
GB51653	N/A	1.80805	10.1291	2.69e-06	0.00013155	GB18022	N/A	N/A	N/A
GB52955	CG12206	1.80747	3.64377	4.33e-06	0.000194095	GB11664	AM04284	XM_394633.3	FBgn0029662
GB46705	Unc-89	1.80232	9.14004	2.9e-06	0.000138891	GB10576	AM03203	XM_392361.3	FBgn0053519
GB41767	NA	1.80016	1.56258	1.56e-05	0.000583361	NA	NA	NA	NA
GB44560	NA	1.79761	5.55342	3.41e-06	0.000159441	NA	NA	NA	NA
GB50931	NA	1.79591	6.16393	3.34e-06	0.000158529	NA	NA	NA	NA
GB48148	NA	1.79356	6.51598	3.41e-06	0.000159441	NA	NA	NA	NA
GB51833	CG3252	1.79193	2.45173	1e-05	0.000398025	GB30093	AM12908	N/A	FBgn0029762
GB54164	NA	1.79063	8.1825	3.36e-06	0.000158529	NA	NA	NA	NA
GB51828	CG10710	1.78819	5.33776	3.83e-06	0.000173914	GB16976	AM09553	XM_001121582.1	FBgn0036377
GB47579	N/A	1.78213	3.63451	6.7e-06	0.000282744	GB10463	N/A	N/A	N/A
GB51058	Lmpt	1.7786	6.49086	4.05e-06	0.000183143	GB17555	AM10126	XM_393694.3	FBgn0036672
GB55964	CG10672	1.77121	3.60812	6.98e-06	0.000291765	GB18991	AM11547	XM_624763.2	FBgn0035588
GB48362	Pka-C3	1.76995	6.76308	4.47e-06	0.0001988	GB14368	AM06966	XM_393711.2	FBgn0000489
GB44370	CG3880	1.7695	5.28398	4.72e-06	0.000208069	GB19241	AM11795	XM_396790.3	FBgn0035057
GB44457	CG11594	1.76882	7.39927	4.4e-06	0.000196381	GB11286	AM03909	XM_394574.3	FBgn0035484
GB51088	CG6638	1.7675	6.56734	4.6e-06	0.000204168	GB14673	AM07270	XM_391840.3	FBgn0035911
GB46227	NA	1.76628	6.46355	4.66e-06	0.00020591	NA	NA	NA	NA
GB53860	N/A	1.75978	6.29531	5e-06	0.00021966	GB10220	N/A	N/A	N/A
GB52496	CG5704	1.75915	1.73954	2.37e-05	0.000821271	GB14679	AM07276	XM_394354.3	FBgn0026570
GB50101	CG9990	1.75411	6.77572	5.29e-06	0.0002308	GB15676	AM08259	XM_393164.3	FBgn0039594
GB54881	CG14076	1.75203	4.45234	7.22e-06	0.000298692	GB30474	AM02960	N/A	FBgn0036829
GB45701	MP1	1.75026	7.99678	5.43e-06	0.000235155	GB16147	AM08726	XM_001122037.1	FBgn0027930
GB40905	NA	1.74464	6.06205	6.12e-06	0.000261704	NA	NA	NA	NA
GB55307	CG15373	1.74451	6.67954	6e-06	0.000257398	GB13046	AM05656	XM_395893.3	FBgn0030889
GB44058	CG17323	1.74433	10.2205	5.71e-06	0.000246302	GB16747	AM09325	XM_392319.3	FBgn0032713
GB52429	CG32774	1.73619	3.39762	1.11e-05	0.000434165	GB12221	AM04840	N/A	FBgn0052774
GB45758	Tps1	1.73464	8.39403	6.45e-06	0.000273734	GB12797	AM05412	XM_392397.3	FBgn0027560
GB41782	NA	1.73352	6.25272	6.96e-06	0.000291765	NA	NA	NA	NA
GB51089	CG6416	1.73225	3.03354	1.29e-05	0.00049693	GB30104	AM02896	XM_001122389.1	FBgn0035917
GB41617	CG3267	1.7316	5.75774	7.3e-06	0.000301178	GB19981	AM12528	XM_394033.2	FBgn0042083
GB47947	N/A	1.73158	8.02238	6.78e-06	0.000284893	GB30232	N/A	N/A	N/A
GB54922	NA	1.72775	-0.448076	0.000701343	0.0146023	NA	NA	NA	NA
GB42341	NA	1.72547	0.975242	5.65e-05	0.00173097	NA	NA	NA	NA
GB49929	LanA	1.72532	9.52572	7.14e-06	0.000296296	GB11202	AM03825	XM_396118.3	FBgn0002526
GB55280	Spn27A	1.7134	6.08281	8.85e-06	0.000357078	GB30307	AM04898	XM_001122067.1	FBgn0028990
GB48961	CG32250	1.7119	10.7697	8.29e-06	0.000336774	GB13621	AM06220	XM_623633.2	FBgn0052250
GB46297	N/A	1.71113	7.36002	8.68e-06	0.000351371	GB16211	N/A	N/A	N/A
GB55389	fat-spondin	1.70634	9.36514	8.89e-06	0.000357742	GB11054	AM03678	XR_014987.1	FBgn0026721
GB42370	NA	1.70463	2.06638	2.98e-05	0.00100552	NA	NA	NA	NA
GB52596	CG5390	1.70177	0.312853	0.000216564	0.00544217	GB14366	AM06964	N/A	FBgn0032213
GB43007	CG9514	1.70142	3.658	1.5e-05	0.000566603	GB12121	AM04742	XM_394210.3	FBgn0030592
GB52875	CG12075	1.70058	3.21591	2.04e-05	0.000725371	GB11822	AM04441	XM_624386.2	FBgn0030065
GB48256	NA	1.69759	5.30782	1.09e-05	0.000427008	NA	NA	NA	NA
GB40035	NA	1.69569	-0.319045	0.000621971	0.0132338	NA	NA	NA	NA
GB53230	GRHR	1.69503	5.15311	1.15e-05	0.000445789	GB16857	AM12810	NM_001040264.1	FBgn0025595
GB55273	NA	1.69303	2.87572	2.15e-05	0.000757453	NA	NA	NA	NA
GB45573	NA	1.68794	-1.06078	0.00218678	0.036993	NA	NA	NA	NA
GB55210	yellow-h	1.68719	-0.352061	0.000615876	0.0131603	GB11922	AM04539	XM_001122071.1	FBgn0039896
GB49719	NA	1.68715	1.99237	4.14e-05	0.00131691	NA	NA	NA	NA
GB49268	NA	1.68602	4.2581	1.6e-05	0.000591428	NA	NA	NA	NA
GB47127	NA	1.68308	4.79739	1.52e-05	0.000569773	NA	NA	NA	NA
GB50882	NA	1.68181	-0.0789648	0.00122656	0.0232975	NA	NA	NA	NA
GB46661	CG5002	1.6812	3.39735	2.02e-05	0.000721239	GB17034	AM09611	XM_001120853.1	FBgn0034275
GB53300	Nep2	1.68066	4.0825	1.64e-05	0.000602557	GB13209	AM05817	XM_395313.3	FBgn0027570
GB52891	NA	1.6802	-0.0371663	0.00101443	0.019789	NA	NA	NA	NA
GB46229	NA	1.68009	3.24144	1.99e-05	0.000714507	NA	NA	NA	NA
GB46006	CG8132	1.67903	5.13487	1.37e-05	0.000522692	GB15025	AM07616	XM_624147.2	FBgn0037687
GB54817	Mp20	1.67823	9.20862	1.23e-05	0.000474504	GB10717	AM03342	XM_392501.3	FBgn0002789
GB49476	lox2	1.67677	5.11435	1.37e-05	0.000522692	GB13360	AM05963	XM_392090.2	FBgn0034660
GB51482	CG15040	1.67328	7.20342	1.34e-05	0.000513843	GB30194	AM11385	XM_397297.3	FBgn0030940
GB52331	NA	1.66954	1.57265	6.41e-05	0.00194272	NA	NA	NA	NA
GB43027	NA	1.66607	4.59802	1.91e-05	0.000690713	NA	NA	NA	NA
GB43580	N/A	1.66348	6.75397	1.5e-05	0.000566421	GB16587	N/A	N/A	N/A
GB51218	NA	1.66255	5.21398	1.77e-05	0.000645843	NA	NA	NA	NA
GB55450	NA	1.66203	2.23402	0.00027721	0.00675705	NA	NA	NA	NA
GB54460	Ugt86Dd	1.66094	10.319	1.49e-05	0.000564522	GB14519	AM07117	XM_397485.3	FBgn0040256
GB46528	NA	1.66037	8.88882	1.5e-05	0.000566603	NA	NA	NA	NA
GB46504	NA	1.65883	-0.328812	0.000707918	0.0146921	NA	NA	NA	NA
GB45147	CG5958	1.65823	8.69906	1.54e-05	0.000577914	GB13236	AM05844	XM_624820.2	FBgn0031913
GB47948	N/A	1.65754	7.56373	1.58e-05	0.000589312	GB17546	N/A	N/A	N/A
GB55701	CG9629	1.65616	7.98063	1.6e-05	0.000591428	GB13401	AM06004	XM_394614.3	FBgn0036857
GB42635	CG14116	1.65315	1.4652	8.02e-05	0.00235194	GB13146	AM05755	XM_001122125.1	FBgn0036344
GB40253	NA	1.65127	8.12601	1.68e-05	0.000615502	NA	NA	NA	NA
GB55923	NA	1.65068	-0.199786	0.0014377	0.0264569	NA	NA	NA	NA
GB54796	PHDP	1.64434	-0.393346	0.00168558	0.0302255	GB12157	AM04778	XM_001120833.1	FBgn0025334
GB54163	CG31145	1.64425	6.90133	1.86e-05	0.000676482	GB15993	AM08575	XM_393996.3	FBgn0051145
GB40234	CG3168	1.64297	5.23494	2.07e-05	0.000734817	GB20043	AM12590	N/A	FBgn0029896
GB53160	NA	1.63887	-0.763834	0.00265098	0.0434868	NA	NA	NA	NA
GB50121	Hml	1.6381	10.4493	1.92e-05	0.000691893	GB15018	AM07609	XM_001120243.1	FBgn0029167
GB40839	N/A	1.63757	1.02664	0.000148419	0.00399226	GB20157	N/A	N/A	N/A
GB45032	NA	1.63753	-0.735169	0.00293185	0.0469096	NA	NA	NA	NA
GB55537	N/A	1.63343	9.95484	2.02e-05	0.000721239	GB15619	N/A	N/A	N/A
GB51238	desat1	1.63079	8.97998	2.09e-05	0.000740987	GB11596	AM04216	XM_623922.2	FBgn0043044
GB54888	CG1942	1.63075	5.92715	2.2e-05	0.000769195	GB13930	AM06528	XM_393396.2	FBgn0033215
GB42467	CG7365	1.62707	6.27363	2.3e-05	0.000801627	GB10753	AM03378	XM_624265.2	FBgn0036939
GB51521	NA	1.62688	1.20508	0.000126657	0.00353118	NA	NA	NA	NA
GB41545	N/A	1.62639	10.144	2.18e-05	0.000766281	GB15179	N/A	N/A	N/A
GB51356	Cyp4g15	1.62473	5.46779	2.37e-05	0.000821271	GB11973	AM04590	NM_001040233.1	FBgn0030304
GB52090	CG9895	1.62136	3.84582	3.11e-05	0.00103599	GB18090	AM10660	XM_624769.1	FBgn0034810
GB44092	N/A	1.62013	6.20326	2.5e-05	0.000860565	GB18274	N/A	N/A	N/A
GB47346	ppa	1.61578	4.23654	3.12e-05	0.00103599	GB15373	AM07961	XM_393659.2	FBgn0020257
GB54400	NA	1.6127	0.440999	0.000422676	0.00955516	NA	NA	NA	NA
GB53318	Jra	1.61192	4.95318	2.92e-05	0.000986911	GB12004	AM04621	XM_001122040.1	FBgn0001291
GB51834	CG3252	1.61183	1.44553	0.000128145	0.00355739	GB30094	AM12909	XM_001121271.1	FBgn0029762
GB47946	N/A	1.60889	5.75786	2.99e-05	0.00100552	GB15635	N/A	N/A	N/A
GB54319	syt	1.60488	7.28433	2.85e-05	0.00097328	GB13586	AM06186	XM_393538.3	FBgn0004242
GB50006	N/A	1.60212	3.84541	4.13e-05	0.00131691	GB14177	N/A	N/A	N/A
GB41202	NA	1.60158	1.4128	0.00013945	0.00379024	NA	NA	NA	NA
GB47668	CG31871	1.60132	3.47511	4.23e-05	0.00133523	GB19317	AM11870	XM_393487.3	FBgn0051871
GB50028	NA	1.59775	4.0563	4.2e-05	0.00133127	NA	NA	NA	NA
GB46554	Ank2	1.59608	2.85608	6.9e-05	0.00206426	GB13080	AM05688	XM_397331.3	FBgn0017645
GB53578	N/A	1.59259	12.6556	3.16e-05	0.00104579	GB10584	N/A	N/A	N/A
GB49175	CG11796	1.592	5.01068	3.54e-05	0.00115186	GB18360	AM10924	XM_001121254.1	FBgn0036992
GB55078	NA	1.58933	-0.364118	0.00218241	0.036993	NA	NA	NA	NA
GB49386	NA	1.58852	4.73046	3.98e-05	0.00127937	NA	NA	NA	NA
GB44494	CG8646	1.5883	5.85319	3.6e-05	0.0011706	GB11067	AM03691	N/A	FBgn0033763
GB55803	N/A	1.58561	2.92496	6.52e-05	0.00197118	GB18401	N/A	N/A	N/A
GB55864	NA	1.58379	1.6559	0.000156563	0.00415965	NA	NA	NA	NA
GB50772	a	1.58356	4.80515	3.95e-05	0.00127424	GB19386	AM11939	N/A	FBgn0000008
GB46922	CG11665	1.58315	6.60025	3.65e-05	0.00118125	GB15604	AM08188	XM_394886.2	FBgn0033028
GB46505	N/A	1.58156	0.789395	0.000323966	0.00769464	GB16662	N/A	N/A	N/A
GB52321	CG10999	1.57331	4.82617	4.53e-05	0.00141175	GB10476	AM03103	XM_001120219.1	FBgn0037381
GB47224	Eip75B	1.57063	7.85826	4.08e-05	0.00130443	GB11364	AM03985	XM_393790.3	FBgn0000568
GB42804	nahoda	1.56984	7.23501	4.16e-05	0.00132051	GB15980	AM08561	XM_396216.2	FBgn0034797
GB47717	NA	1.56563	-0.278933	0.00206284	0.0354951	NA	NA	NA	NA
GB42410	NA	1.56367	2.63529	8.51e-05	0.00247835	NA	NA	NA	NA
GB46527	NA	1.56247	7.55332	4.5e-05	0.00140444	NA	NA	NA	NA
GB53875	NA	1.5618	3.37508	6.69e-05	0.00201192	NA	NA	NA	NA
GB49750	NA	1.56042	5.34665	4.94e-05	0.0015312	NA	NA	NA	NA
GB45115	NA	1.55529	2.26591	0.000107577	0.00308376	NA	NA	NA	NA
GB52432	NA	1.55385	6.84681	4.96e-05	0.00153404	NA	NA	NA	NA
GB47970	CG7144	1.55344	6.51876	5.1e-05	0.00157395	GB12781	AM05396	XM_624510.2	FBgn0025687
GB55965	NA	1.55308	3.43851	7.26e-05	0.00215739	NA	NA	NA	NA
GB45033	NA	1.55129	0.733475	0.000436824	0.00976802	NA	NA	NA	NA
GB50759	NA	1.54966	0.493337	0.000573937	0.0124278	NA	NA	NA	NA
GB50962	vvl	1.54764	6.11794	5.46e-05	0.00167698	GB16085	AM08666	XM_393686.3	FBgn0003995
GB50007	N/A	1.54657	4.2479	6.64e-05	0.00200029	GB30027	N/A	N/A	N/A
GB47503	N/A	1.54365	9.2565	5.4e-05	0.00166123	GB15049	N/A	N/A	N/A
GB48577	NA	1.53766	5.46212	6.39e-05	0.00194272	NA	NA	NA	NA
GB40431	pyd3	1.53751	5.89514	6.1e-05	0.00186383	GB20148	AM12694	XM_392773.3	FBgn0037513
GB50124	N/A	1.53647	4.37366	7.39e-05	0.00218601	GB10334	N/A	N/A	N/A
GB55511	Alp23B	1.53358	7.18169	6.13e-05	0.00186853	GB11204	AM03827	XM_001122210.1	FBgn0031461
GB48363	Nach	1.53328	1.37321	0.000308735	0.00738876	GB18889	AM11446	XM_001121909.1	FBgn0024319
GB44634	NA	1.53115	5.28103	6.75e-05	0.00202466	NA	NA	NA	NA
GB49335	NA	1.52856	3.0237	0.000112864	0.00320715	NA	NA	NA	NA
GB44708	NA	1.52691	0.568751	0.000718663	0.014844	NA	NA	NA	NA
GB44460	CG1583	1.52662	3.24354	9.43e-05	0.00274078	GB15330	AM07918	N/A	FBgn0030013
GB42924	CG4334	1.52648	2.99076	9.75e-05	0.00282789	GB13098	AM05706	XM_395905.2	FBgn0038312
GB50930	srp	1.52508	5.56388	7.21e-05	0.0021497	GB17030	AM09607	N/A	FBgn0003507
GB55407	NA	1.52471	2.69673	0.000114918	0.00323655	NA	NA	NA	NA
GB45884	N/A	1.52313	6.22115	6.94e-05	0.00207316	GB13643	N/A	N/A	N/A
GB55050	NA	1.52301	0.975806	0.00081741	0.01652	NA	NA	NA	NA
GB55225	fw	1.52183	4.75504	7.79e-05	0.00229065	GB11792	AM04411	XM_396985.2	FBgn0001083
GB51527	NA	1.52071	0.898266	0.000912713	0.0179939	NA	NA	NA	NA
GB50858	Doc1	1.51809	1.10758	0.000399364	0.00915085	GB18009	AM10582	XM_394361.1	FBgn0028789
GB46579	Zw	1.51753	7.04318	7.3e-05	0.00216582	GB15779	AM08361	XM_001121185.1	FBgn0004057
GB52701	CG31116	1.5143	6.7527	7.56e-05	0.00222629	GB10325	AM02955	XM_392015.2	FBgn0051116
GB55536	CG8036	1.50733	3.68852	0.000109656	0.00313109	GB16099	AM08679	XM_623354.2	FBgn0037607
GB55613	CG15251	1.50377	4.34588	0.000102214	0.00295103	GB10016	AM02645	XM_624695.2	FBgn0030166
GB44548	Gld	1.50364	3.32554	0.000138375	0.00379024	GB13065	AM05674	XM_623440.2	FBgn0001112
GB55490	CG15828	1.50038	9.55881	8.51e-05	0.00247835	GB17035	AM09612	XM_394269.3	FBgn0032136
GB45440	ppk16	1.49774	3.58936	0.000122056	0.00341756	GB18340	AM10904	N/A	FBgn0065108
GB44230	NA	1.4957	1.46911	0.000457172	0.0101705	NA	NA	NA	NA
GB55396	CG32694	1.49486	5.14776	0.000101045	0.00292377	GB15288	AM07878	XM_624732.2	FBgn0052694
GB46134	NA	1.49418	-0.385304	0.0024731	0.0409306	NA	NA	NA	NA
GB42492	CG17181	1.49272	2.57327	0.000164476	0.00434464	GB12968	AM05581	XM_001120596.1	FBgn0035144
GB53576	N/A	1.48962	1.84956	0.000337952	0.00799758	GB19468	N/A	N/A	N/A
GB42493	NA	1.48789	4.54256	0.000113505	0.00320715	NA	NA	NA	NA
GB41616	CG31689	1.48777	3.34036	0.000144895	0.00390555	GB11259	AM03882	XM_394031.3	FBgn0031449
GB47869	CG15186	1.4861	2.28881	0.000261593	0.00641247	GB15697	AM08280	N/A	FBgn0037448
GB54605	CG2556	1.48359	7.0906	0.000104274	0.00300382	GB10081	AM02709	XM_392583.3	FBgn0030396
GB41930	NA	1.48264	4.20362	0.000133351	0.00367833	NA	NA	NA	NA
GB41311	NA	1.48051	5.64784	0.000113554	0.00320715	NA	NA	NA	NA
GB47974	alpha-Est7	1.47989	7.35396	0.000107199	0.00308126	GB15030	AM07621	XM_001121897.1	FBgn0015575
GB44502	fau	1.47934	6.14178	0.000113246	0.00320715	GB16683	AM09262	XM_397543.3	FBgn0020439
GB48269	NA	1.47637	3.91149	0.000137507	0.00378494	NA	NA	NA	NA
GB42608	Cyt-b5	1.4705	7.39623	0.000118107	0.00331413	GB14813	AM07408	XM_001120801.1	FBgn0033189
GB44222	CG1674	1.46634	5.33577	0.000132189	0.00366182	GB19666	AM00837	N/A	FBgn0039897
GB46225	Os-E	1.46634	5.24514	0.000132794	0.00367077	GB16826	AM09404	NM_001040205.1	FBgn0010403
GB41783	CG3999	1.46435	3.6003	0.000177831	0.00460234	GB13215	AM05823	N/A	FBgn0037801
GB52138	NA	1.46423	0.0596049	0.00230723	0.0384795	NA	NA	NA	NA
GB42514	NA	1.46186	2.65039	0.000309382	0.00738876	NA	NA	NA	NA
GB52023	N/A	1.46117	4.93716	0.000142879	0.00385921	GB15409	N/A	N/A	N/A
GB51215	NA	1.46077	2.83519	0.000278646	0.00677934	NA	NA	NA	NA
GB42049	kay	1.46037	5.53388	0.000138934	0.00379024	GB30215	AM04832	XM_001119924.1	FBgn0001297
GB43591	unc-4	1.45544	3.88216	0.000177178	0.00460234	GB10221	AM02848	XM_391991.1	FBgn0024184
GB53023	CG12030	1.45528	6.92705	0.000139429	0.00379024	GB15762	AM08344	XM_395102.2	FBgn0035147
GB50482	NA	1.45313	9.97983	0.000138316	0.00379024	NA	NA	NA	NA
GB53927	CG13282	1.45255	7.47874	0.000141665	0.00383441	GB19835	AM12382	XM_624607.1	FBgn0032612
GB48850	CG7910	1.45236	5.37319	0.000155013	0.00414389	GB15746	AM08328	XM_623493.2	FBgn0037547
GB50976	NA	1.4471	6.11896	0.000156021	0.00415375	NA	NA	NA	NA
GB48511	CG7365	1.44709	4.13695	0.000185937	0.0047741	GB17646	AM10220	XM_395971.2	FBgn0036939
GB45950	N/A	1.44708	5.89628	0.000155419	0.0041462	GB13179	N/A	N/A	N/A
GB50481	Tequila	1.44543	10.4773	0.000149545	0.00401423	GB12538	AM05154	XM_001120871.1	FBgn0023479
GB48898	NA	1.44528	2.03769	0.000425945	0.00959078	NA	NA	NA	NA
GB51056	NA	1.44187	0.55228	0.00120183	0.0229621	NA	NA	NA	NA
GB54316	N/A	1.44182	5.30137	0.000173675	0.00454002	GB30535	N/A	N/A	N/A
GB47273	CG6113	1.4417	4.29119	0.000187149	0.00479574	GB10537	AM03164	XM_624963.2	FBgn0032264
GB51666	N/A	1.44114	6.62085	0.000163072	0.00432373	GB14068	N/A	N/A	N/A
GB49904	dpp	1.44068	0.727035	0.00127099	0.0239314	GB13884	AM06482	XM_001120039.1	FBgn0000490
GB41806	CG10126	1.43952	5.15021	0.000175716	0.00458413	GB17450	AM10022	XM_392882.3	FBgn0038088
GB46678	BBS4	1.43907	5.94547	0.000172314	0.00451352	GB15760	AM08342	XM_624283.2	FBgn0033578
GB52278	NA	1.43743	6.23855	0.000169808	0.00446588	NA	NA	NA	NA
GB55890	NA	1.43511	1.58913	0.000573946	0.0124278	NA	NA	NA	NA
GB50228	NA	1.43284	4.95395	0.000193293	0.00492405	NA	NA	NA	NA
GB42981	GNBP1	1.43187	5.71959	0.000187746	0.00480157	GB19961	AM12508	XM_001121634.1	FBgn0040323
GB51675	CG10184	1.4312	6.86837	0.000177805	0.00460234	GB12442	AM05059	XM_397324.3	FBgn0039094
GB55998	beta4GalNAcTA	1.42807	7.30467	0.000182018	0.00468272	GB16390	AM08971	XM_394839.3	FBgn0027538
GB52056	NA	1.42709	4.22898	0.000224554	0.00559964	NA	NA	NA	NA
GB53286	f	1.42693	1.21364	0.000640571	0.0135763	GB14006	AM06604	XM_392917.3	FBgn0000630
GB50091	sr	1.42404	4.81245	0.000205991	0.00521684	GB15421	AM08008	XM_001122050.1	FBgn0003499
GB54770	NA	1.4219	1.59969	0.000717298	0.0148394	NA	NA	NA	NA
GB44564	CG3153	1.42181	8.1899	0.000191566	0.00488964	GB19075	AM11630	XM_001120140.1	FBgn0038198
GB45023	N/A	1.41919	8.78913	0.000196134	0.00498665	GB15272	N/A	N/A	N/A
GB52515	LanA	1.41831	2.96114	0.000373604	0.00866761	GB16821	AM09399	XM_001122178.1	FBgn0002526
GB41241	CG7759	1.41671	3.95215	0.000259391	0.00638259	GB11612	AM04232	XM_392262.2	FBgn0033633
GB46921	NA	1.41439	6.36688	0.000211945	0.00534678	NA	NA	NA	NA
GB48203	LanB1	1.41385	7.76457	0.000207706	0.00525003	GB13917	AM06515	XM_001122457.1	FBgn0002527
GB42617	NA	1.41383	0.200363	0.00308667	0.0486114	NA	NA	NA	NA
GB48543	N/A	1.40952	4.47684	0.000261322	0.00641247	GB15740	N/A	N/A	N/A
GB54258	CG6746	1.40911	7.48825	0.000220966	0.00552076	GB18059	AM10631	N/A	FBgn0032394
GB47975	CG6018	1.40553	1.60437	0.000896941	0.0177565	GB13591	AM06191	XM_394697.3	FBgn0034736
GB51302	pb	1.40483	1.15276	0.000960011	0.0188406	GB11988	AM04605	XM_394125.3	FBgn0051481
GB49688	Pxd	1.40446	10.2776	0.000225642	0.00561597	GB19819	AM12366	XM_392481.3	FBgn0004577
GB48553	NA	1.40099	0.756411	0.0014619	0.0268643	NA	NA	NA	NA
GB43713	Cyp9f2	1.40044	6.39731	0.000246166	0.00608021	GB19820	AM12367	XM_393971.3	FBgn0038037
GB54261	CG2794	1.40022	4.52222	0.000279312	0.00678284	GB19798	AM12345	XM_395695.2	FBgn0031265
GB54892	CG4213	1.39928	1.23814	0.0014774	0.0270344	GB16291	AM08871	N/A	FBgn0031251
GB49336	CG11198	1.39913	9.73106	0.000238326	0.00590904	GB17684	AM10435	XM_624662.2	FBgn0033246
GB42823	NA	1.39588	3.87335	0.000319594	0.0076047	NA	NA	NA	NA
GB47411	CG7995	1.39413	5.81154	0.000263912	0.006449	GB18572	AM11132	XM_392782.3	FBgn0035266
GB40438	Osi23	1.39111	0.433379	0.00128456	0.024117	GB14285	AM06885	XM_001120227.1	FBgn0039771
GB40233	NA	1.39093	1.54234	0.000862061	0.0173101	NA	NA	NA	NA
GB54932	CG15093	1.38667	4.13793	0.000337864	0.00799758	GB17533	AM10104	XM_623603.2	FBgn0034390
GB44982	betaInt-nu	1.38491	2.61895	0.000597104	0.0128224	GB14487	AM07085	N/A	FBgn0010395
GB46516	Prestin	1.38459	3.71771	0.000395579	0.00911233	GB30556	AM07279	N/A	FBgn0036770
GB44214	N/A	1.3844	5.46247	0.000297929	0.00715868	GB14141	N/A	N/A	N/A
GB52106	klar	1.38336	6.41407	0.000288168	0.00695889	GB30140	AM11670	XM_001122432.1	FBgn0001316
GB45200	NA	1.38329	3.71221	0.000397324	0.00912021	NA	NA	NA	NA
GB48505	N/A	1.38183	11.2262	0.000281782	0.00683007	GB11665	N/A	N/A	N/A
GB55215	yellow-h	1.38046	3.43953	0.000423834	0.0095598	GB19216	AM11770	N/A	FBgn0039896
GB44344	CG33120	1.3715	5.10735	0.000348293	0.0081679	GB30350	AM00095	XM_001120793.1	FBgn0053120
GB45986	CG1887	1.36744	3.00055	0.000544619	0.0119119	GB11743	AM04362	XM_396852.2	FBgn0035290
GB42616	Hexo2	1.36702	6.50296	0.00034151	0.00806709	GB14634	AM07231	XM_392543.3	FBgn0041629
GB55889	Mmp1	1.36632	5.77669	0.000351714	0.00823328	GB19151	AM11705	XM_393358.3	FBgn0035049
GB49401	CG11160	1.36585	0.298412	0.00308693	0.0486114	GB17689	AM10262	XM_001121590.1	FBgn0030257
GB55007	CG2056	1.36454	5.66106	0.000360038	0.00839787	GB14044	AM06643	XM_001121032.1	FBgn0030051
GB51783	N/A	1.36357	5.97095	0.000356223	0.00832383	GB10855	N/A	N/A	N/A
GB42052	N/A	1.36288	2.61738	0.000527719	0.0115813	GB10499	N/A	N/A	N/A
GB52829	NA	1.36148	11.7267	0.000343662	0.00810318	NA	NA	NA	NA
GB49010	NA	1.36139	8.98885	0.000346397	0.00813814	NA	NA	NA	NA
GB48435	CG18473	1.35922	4.23966	0.000426946	0.00959668	GB13332	AM05936	XM_395159.2	FBgn0037683
GB45803	CG6043	1.35708	3.78897	0.000483038	0.0106728	GB14402	AM07000	XM_624184.2	FBgn0032497
GB46700	NA	1.35661	8.76644	0.000363013	0.00845208	NA	NA	NA	NA
GB49147	CG1315	1.3543	4.78512	0.000419066	0.00953505	GB18646	AM11207	XM_396374.2	FBgn0026565
GB40838	N/A	1.35423	3.71977	0.000465873	0.0103111	GB13443	N/A	N/A	N/A
GB40008	Msp-300	1.35312	7.2659	0.000380292	0.00880704	GB14970	AM07562	XM_623753.1	FBgn0053715
GB44774	CG9510	1.35063	4.27973	0.000459492	0.0102047	GB15946	AM08527	XM_624059.2	FBgn0032076
GB47165	N/A	1.34697	4.5777	0.000455197	0.0101439	GB19704	N/A	N/A	N/A
GB50899	NA	1.34677	5.44911	0.000428622	0.00961771	NA	NA	NA	NA
GB54046	NA	1.34526	0.451446	0.00309059	0.0486114	NA	NA	NA	NA
GB41007	Dhc16F	1.34513	3.35038	0.000729967	0.0150297	GB19802	AM12349	XM_001121296.1	FBgn0013809
GB45211	TpnC73F	1.34299	6.31081	0.000429813	0.00962781	GB10545	AM03172	NM_001014430.1	FBgn0010424
GB55030	N/A	1.3413	8.54513	0.000421114	0.00955516	GB19297	N/A	N/A	N/A
GB50001	Or13a	1.33625	0.798592	0.00256661	0.0423165	GB30022	AM00221	N/A	FBgn0030715
GB40109	mdy	1.32903	6.07129	0.000493082	0.0108763	GB13792	AM06391	XM_624751.2	FBgn0004797
GB42822	Hexo1	1.32634	2.15511	0.000961988	0.0188509	GB16600	AM09178	XM_624790.1	FBgn0041630
GB49275	CG5621	1.32454	5.55826	0.00052391	0.0115171	GB18157	AM10725	XM_392185.3	FBgn0038840
GB45464	Strn-Mlck	1.32426	1.77258	0.00120983	0.023047	GB17704	AM10277	N/A	FBgn0013988
GB49454	NA	1.32379	0.97414	0.00183986	0.0323896	NA	NA	NA	NA
GB53830	CG40500	1.32035	10.2343	0.000511391	0.011261	GB11503	AM04123	XM_001120678.1	FBgn0069968
GB49041	CG4963	1.31946	4.80234	0.000565593	0.0123085	GB18717	AM11278	XM_395257.2	FBgn0039561
GB40523	NA	1.3187	3.66755	0.000646087	0.0136487	NA	NA	NA	NA
GB52454	CG9399	1.318	5.78475	0.000553668	0.0120895	GB19433	AM11985	XM_396637.3	FBgn0037715
GB49328	CG1441	1.31691	4.04664	0.000657398	0.0138651	GB13695	AM06293	XM_624490.2	FBgn0033464
GB47941	CrebA	1.31683	4.373	0.000613728	0.013136	GB18117	AM12812	N/A	FBgn0004396
GB40126	CG8965	1.31576	4.9838	0.000586992	0.0126471	GB13425	AM06029	XM_393936.3	FBgn0031745
GB41034	CG10960	1.31374	6.90217	0.000560961	0.0122282	GB11097	AM03721	XM_001122217.1	FBgn0036316
GB46984	CG15261	1.31373	6.22357	0.000577554	0.0124852	GB17959	AM10532	N/A	FBgn0028510
GB50596	CG10638	1.30766	8.60989	0.000580572	0.0125296	GB16684	AM09263	XR_015071.1	FBgn0036290
GB53598	CG4945	1.30739	4.05674	0.000769876	0.0156775	GB14902	AM07494	XM_001119905.1	FBgn0034137
GB55325	N/A	1.30696	5.06312	0.000643715	0.0136208	GB17660	N/A	N/A	N/A
GB42884	CG31146	1.30662	2.0585	0.00148251	0.0270898	GB18720	AM11281	XM_001120179.1	FBgn0051146
GB50974	CG30084	1.30162	7.60268	0.000620409	0.0132338	GB13229	AM05837	XM_393687.3	FBgn0083919
GB47079	Hex-A	1.29377	8.14444	0.000663004	0.0139607	GB19387	AM11940	XM_623400.2	FBgn0001186
GB43510	CG7367	1.29216	4.01578	0.000876587	0.0174405	GB11340	AM03962	XM_623660.2	FBgn0031976
GB47551	NA	1.29177	6.38063	0.000696326	0.0145679	NA	NA	NA	NA
GB44824	GRHRII	1.29024	3.88174	0.000867368	0.0173101	GB13022	AM12793	XM_392570.3	FBgn0036278
GB45057	CG32094	1.29008	6.97193	0.000694572	0.0145546	GB19266	AM11820	N/A	FBgn0052094
GB45199	NA	1.28893	6.9951	0.000703765	0.0146293	NA	NA	NA	NA
GB47026	smi21F	1.28873	7.29518	0.000700199	0.0146019	GB18993	AM11549	XM_392268.3	FBgn0016926
GB49332	bsh	1.28609	1.11513	0.0022431	0.0375835	GB15683	AM08266	XM_001120703.1	FBgn0000529
GB43004	PDK1	1.28518	6.69133	0.000732616	0.0150604	GB15780	AM08362	XM_394208.3	FBgn0020386
GB52161	CG32405	1.28203	4.50833	0.000864896	0.0173101	GB14537	AM00343	XM_395664.3	FBgn0052405
GB48881	N/A	1.27999	8.53355	0.000752143	0.0153887	GB13160	N/A	N/A	N/A
GB45000	swi2	1.27869	0.790623	0.00295898	0.0472854	GB16800	AM09377	XM_001120857.1	FBgn0034262
GB42794	CG5867	1.27867	5.82528	0.000799821	0.016211	GB10192	AM02819	XM_393105.3	FBgn0027586
GB48350	CG10672	1.27788	6.70391	0.000786453	0.0159812	GB11191	AM03814	XM_395765.1	FBgn0035588
GB50627	CG1443	1.27277	6.75959	0.000817606	0.01652	GB11412	AM04033	XM_395449.3	FBgn0039620
GB49363	CG10345	1.2712	4.84699	0.000897941	0.0177565	GB13813	AM06412	XM_396085.3	FBgn0027562
GB45910	l(2)efl	1.27	4.4157	0.000907951	0.0179272	GB14435	AM07033	XM_001120006.1	FBgn0011296
GB40167	NA	1.26694	1.20752	0.00271567	0.0442131	NA	NA	NA	NA
GB54533	CG11819	1.26513	7.47653	0.000867285	0.0173101	GB11783	AM04402	XM_392488.3	FBgn0039268
GB52958	mab-2	1.26386	3.39448	0.00110548	0.0213409	GB11848	AM04467	XM_623072.2	FBgn0029003
GB55596	retn	1.263	4.06268	0.00107479	0.0207792	GB18541	AM11101	XM_001121514.1	FBgn0004795
GB53385	SP2637	1.26272	7.94956	0.000886679	0.0176143	GB10784	AM03409	XM_396337.2	FBgn0034371
GB47563	NA	1.25658	10.5215	0.00092628	0.0182337	NA	NA	NA	NA
GB51467	N/A	1.25268	6.21332	0.00100491	0.0196328	GB16582	N/A	N/A	N/A
GB51216	NA	1.25158	2.12691	0.00248963	0.0411518	NA	NA	NA	NA
GB47995	NA	1.25131	4.29747	0.00114094	0.021863	NA	NA	NA	NA
GB46795	Ppn	1.25014	8.40121	0.000987291	0.0193176	GB16153	AM08732	XM_396472.3	FBgn0003137
GB43643	N/A	1.248	5.81518	0.00105375	0.0204332	GB13981	N/A	N/A	N/A
GB51683	N/A	1.24608	8.75284	0.00102225	0.0199117	GB16448	N/A	N/A	N/A
GB50975	NA	1.24535	4.9621	0.00113887	0.021863	NA	NA	NA	NA
GB54806	CG31100	1.23766	6.02377	0.00113929	0.021863	GB17752	AM10325	XM_623947.2	FBgn0051100
GB50829	Ets98B	1.22942	2.26922	0.00217006	0.0368582	GB16666	AM09244	XM_396511.3	FBgn0005659
GB47553	wal	1.22907	7.55519	0.00120602	0.0230082	GB16882	AM09459	XM_624099.2	FBgn0010516
GB55306	nau	1.22719	3.85653	0.00146848	0.026909	GB13572	AM06173	XM_001120527.1	FBgn0002922
GB42141	CG12262	1.22527	9.02285	0.00123475	0.0233506	GB16579	AM09158	XM_392111.3	FBgn0035811
GB51354	ovo	1.22329	2.81337	0.00178832	0.0316969	GB11352	AM03973	XM_624479.2	FBgn0003028
GB51231	knrl	1.21934	3.11147	0.00177816	0.031603	GB13710	AM06308	XM_395932.2	FBgn0001323
GB50655	CG5493	1.21515	6.20576	0.00141773	0.0261265	GB19875	AM12422	XM_001122114.1	FBgn0034364
GB47990	Tm2	1.21191	7.22486	0.00141197	0.0260573	GB10939	AM03564	XM_391961.3	FBgn0004117
GB44626	CG5910	1.21016	4.82335	0.00155458	0.028327	GB13879	AM06477	XM_001121012.1	FBgn0036993
GB44976	vri	1.20829	5.37798	0.001531	0.0279364	GB11900	AM04517	XM_393735.3	FBgn0016076
GB55717	CG9666	1.20311	5.86492	0.00157936	0.0287381	GB15298	AM07888	XM_392400.3	FBgn0036856
GB50898	NA	1.20171	4.69071	0.00169369	0.0303091	NA	NA	NA	NA
GB40076	CG9317	1.19636	5.48709	0.00167389	0.0301626	GB15192	AM07781	XM_393928.3	FBgn0032879
GB50900	T3dh	1.19352	4.7473	0.0018002	0.0318206	GB12901	AM05514	XM_624447.1	FBgn0017482
GB53979	CG8552	1.1931	8.28105	0.00164785	0.029794	GB18106	AM10676	XM_392149.3	FBgn0031990
GB54508	CG31974	1.19277	8.31933	0.00164885	0.029794	GB11814	AM04433	XM_001121288.1	FBgn0051974
GB49124	N/A	1.19259	6.56339	0.00168194	0.0302255	GB18011	N/A	N/A	N/A
GB42889	Nep5	1.19249	2.46908	0.00266792	0.0436545	GB16369	AM08950	XM_001120510.1	FBgn0039478
GB52431	NA	1.19245	2.84124	0.00236705	0.0393257	NA	NA	NA	NA
GB40508	CG3831	1.18709	4.05557	0.00203125	0.0350464	GB17368	AM09941	XM_001121609.1	FBgn0034804
GB45544	CG13204	1.18565	6.82227	0.00178566	0.031693	GB14889	AM07483	XM_624857.2	FBgn0033627
GB53516	CG30427	1.1835	6.86458	0.0018283	0.0322735	GB18895	AM11452	XM_396437.3	FBgn0043792
GB54638	NA	1.18207	5.03534	0.00196377	0.034246	NA	NA	NA	NA
GB43029	NA	1.1811	8.27086	0.00183223	0.032299	NA	NA	NA	NA
GB46347	NA	1.18091	4.89745	0.00198985	0.0345154	NA	NA	NA	NA
GB41306	N/A	1.17968	8.39381	0.00185348	0.0325852	GB17681	N/A	N/A	N/A
GB52863	CG7323	1.17952	5.19438	0.00198451	0.0344688	GB16363	AM08944	XM_392491.3	FBgn0036943
GB41308	Act87E	1.17672	8.37244	0.00190202	0.0333034	GB18365	AM10929	XM_623823.2	FBgn0000046
GB49799	cln3	1.17377	5.98188	0.0020135	0.0348039	GB12798	AM05413	XM_394336.3	FBgn0036756
GB40673	CG9914	1.17168	9.00299	0.00198071	0.034449	GB13368	AM05971	XM_393423.3	FBgn0030737
GB52997	CG11814	1.17024	7.96254	0.00201451	0.0348039	GB13182	AM05791	XM_392306.2	FBgn0035296
GB44093	nompC	1.16956	4.85443	0.0022423	0.0375835	GB18306	AM10871	XM_001122469.1	FBgn0016920
GB54315	CG10476	1.16955	7.61589	0.00203648	0.0350901	GB17163	AM09738	XM_001119858.1	FBgn0034426
GB44006	NA	1.16831	3.71263	0.00303973	0.0481612	NA	NA	NA	NA
GB48555	NA	1.16799	5.71159	0.00216298	0.0368373	NA	NA	NA	NA
GB51227	JhI-26	1.16697	4.98578	0.00223029	0.0375336	GB14761	AM07356	N/A	FBgn0028424
GB45184	CG11208	1.16654	7.71009	0.00208822	0.0358391	GB17054	AM09630	XR_014980.1	FBgn0034488
GB40603	Cad96Ca	1.16439	5.31955	0.00222834	0.0375336	GB13580	AM06181	XM_393849.3	FBgn0022800
GB49730	CG7397	1.16311	3.73112	0.00265769	0.0435418	GB12299	AM04918	XM_397003.3	FBgn0038543
GB53163	pyx	1.16131	3.4366	0.00269144	0.0439508	GB14005	AM06603	XM_001122445.1	FBgn0035113
GB51258	N/A	1.16093	6.62969	0.00221512	0.0373751	GB12262	N/A	N/A	N/A
GB40168	Pfrx	1.15954	9.43541	0.00219444	0.0370743	GB15428	AM08015	XM_393453.3	FBgn0027621
GB48321	vanin-like	1.15936	6.11336	0.00226423	0.0378596	GB19799	AM12346	XM_397073.3	FBgn0040069
GB45324	CG16995	1.15884	6.86362	0.00224483	0.0375835	GB14341	AM06940	XM_624620.2	FBgn0031412
GB43805	Nep4	1.15869	7.51616	0.00224123	0.0375835	GB13330	AM05934	XM_001122158.1	FBgn0038818
GB41520	gro	1.15662	5.82028	0.00233389	0.0388743	GB13456	AM06060	XM_394649.2	FBgn0001139
GB44213	NA	1.15233	6.88666	0.00237656	0.0394334	NA	NA	NA	NA
GB49322	CG6938	1.15109	3.78581	0.00281248	0.0455872	GB14861	AM07456	XR_015029.1	FBgn0036235
GB55515	CG6910	1.14963	10.0953	0.00238582	0.0395364	GB14956	AM07547	XM_392190.3	FBgn0036262
GB54949	NA	1.14486	5.31585	0.00262634	0.043137	NA	NA	NA	NA
GB54856	CG10621	1.1417	6.56019	0.00262145	0.0431113	GB13507	AM06109	XM_001121618.1	FBgn0032726
GB46686	CG8468	1.1392	4.03714	0.00303659	0.0481612	GB14224	AM06823	XM_394539.3	FBgn0033913
GB51657	CG10931	1.13873	3.76948	0.00309573	0.0486332	GB10328	AM02958	N/A	FBgn0034274
GB54695	CG10249	1.13691	4.98914	0.00283668	0.0458837	GB14734	AM07331	XM_392232.3	FBgn0027596
GB46687	CG13165	1.13409	4.10664	0.00314353	0.0493245	GB15429	AM08016	XM_624572.2	FBgn0033707
GB49876	Cyp6a13	1.13212	12.849	0.00276405	0.0448881	GB11027	AM03651	XM_001120068.1	FBgn0033304
GB47415	CG3246	1.13155	6.76775	0.00284965	0.0459909	GB13852	AM06451	XM_395658.3	FBgn0031538
GB55393	CG4666	1.13123	6.64802	0.00286762	0.0461663	GB20037	AM12584	XM_624588.2	FBgn0029838
GB40007	Msp-300	1.13062	6.86796	0.00285613	0.0460382	GB11308	AM03931	XM_001123144.1	FBgn0053715
GB50011	CG5618	1.13058	7.29116	0.00283948	0.0458837	GB15745	AM08327	XM_392052.3	FBgn0036975
GB40619	TpnC41C	1.12897	6.98273	0.0029054	0.0466012	GB13594	AM06194	NM_001011651.1	FBgn0013348
GB48167	CG32352	1.12389	7.63807	0.00300247	0.047804	GB18079	AM10650	N/A	FBgn0052352
GB44576	CG9119	1.12186	8.5901	0.00303681	0.0481612	GB14409	AM07007	XM_394859.3	FBgn0035189
GB51995	CG6723	-1.12001	8.03338	0.00308658	0.0486114	GB14022	AM06621	XM_001120435.1	FBgn0037895
GB48669	CG2791	-1.12444	7.9249	0.00297929	0.0475516	GB11220	AM03843	XM_624755.2	FBgn0037533
GB49369	N/A	-1.12556	6.95557	0.00301761	0.0479862	GB18184	N/A	N/A	N/A
GB51430	N/A	-1.14147	4.26363	0.0029905	0.0476718	GB15939	N/A	N/A	N/A
GB46917	CG11983	-1.14258	3.76638	0.00307164	0.0485484	GB10263	AM02890	XM_001121842.1	FBgn0037654
GB55388	N/A	-1.1459	4.89876	0.0027062	0.044114	GB13184	N/A	N/A	N/A
GB40771	CG7402	-1.14987	4.02405	0.00281411	0.0455872	GB13235	AM05843	XM_396281.3	FBgn0036768
GB43468	Pka-C1	-1.15237	4.46911	0.0026928	0.0439508	GB17175	AM09750	XM_393285.3	FBgn0000273
GB49370	Sptr	-1.15266	7.71218	0.00236564	0.0393257	GB18536	AM11096	XM_624242.1	FBgn0014032
GB51277	NA	-1.16142	3.63882	0.00272858	0.0443676	NA	NA	NA	NA
GB51189	chp	-1.1795	4.21508	0.0021703	0.0368582	GB11660	AM04280	XM_395331.3	FBgn0000313
GB48721	NA	-1.18435	2.53705	0.00289321	0.046463	NA	NA	NA	NA
GB40774	NA	-1.1864	4.85301	0.00192704	0.0336959	NA	NA	NA	NA
GB44166	CG13532	-1.1868	3.66548	0.00214753	0.0367114	GB18718	AM11279	N/A	FBgn0034788
GB43353	CG1136	-1.19305	4.16703	0.00206545	0.0354951	GB16710	AM09289	N/A	FBgn0035490
GB55774	NA	-1.19317	5.26469	0.00174876	0.0312086	NA	NA	NA	NA
GB43173	Cht3	-1.19409	5.4806	0.00172679	0.0308589	GB17733	AM10306	XM_395734.3	FBgn0022701
GB55622	CG11575	-1.19421	2.07164	0.00304688	0.0482156	GB17575	AM10147	N/A	FBgn0039879
GB51506	AdoR	-1.19739	5.52869	0.00166454	0.0300357	GB11800	AM04419	XM_001122975.1	FBgn0039747
GB41744	CG14803	-1.21853	2.892	0.00197783	0.034445	GB11053	AM03677	N/A	FBgn0023513
GB51278	inx3	-1.22007	6.4232	0.00133449	0.0249104	GB10024	AM02652	XM_623560.2	FBgn0028373
GB47451	CG7759	-1.22031	3.9852	0.00162248	0.0294404	GB19743	AM12290	XM_001121272.1	FBgn0033633
GB47482	His1:CG33864	-1.224	5.32096	0.00137652	0.0255481	GB12218	AM04837	XM_001122184.1	FBgn0053864
GB47726	Suv4-20	-1.22529	3.51042	0.00158218	0.0287492	GB14921	AM07512	N/A	FBgn0025639
GB47943	N/A	-1.22866	2.50687	0.00179887	0.0318206	GB16814	N/A	N/A	N/A
GB47185	CG32227	-1.22928	4.62759	0.00136256	0.0253253	GB19152	AM11706	XM_623826.2	FBgn0052227
GB48706	CG30429	-1.23009	4.18606	0.00138601	0.025651	GB18611	AM11172	XM_001122480.1	FBgn0050429
GB54803	CG13552	-1.23428	2.16618	0.00215676	0.0368209	GB15080	AM07671	N/A	FBgn0034864
GB48062	NA	-1.23887	3.91233	0.00132504	0.0248053	NA	NA	NA	NA
GB50220	NA	-1.24217	5.2756	0.00110736	0.0213455	NA	NA	NA	NA
GB52104	CG14257	-1.24359	4.36652	0.00121532	0.0231178	GB17888	AM10459	XM_001122478.1	FBgn0039479
GB41716	N/A	-1.25191	1.84187	0.0023049	0.0384795	GB19320	N/A	N/A	N/A
GB53603	CG3259	-1.25998	3.08787	0.00134645	0.0250669	GB16759	AM09337	XM_623859.2	FBgn0038221
GB44777	CG17127	-1.28337	3.93119	0.000894875	0.01775	GB10734	AM03359	XM_001120021.1	FBgn0032299
GB51044	Dat	-1.2871	7.43841	0.000710079	0.0147135	GB18080	N/A	N/A	N/A
GB46301	NA	-1.29175	0.527137	0.00288377	0.0463688	NA	NA	NA	NA
GB42037	NA	-1.29276	2.86485	0.0010347	0.020124	NA	NA	NA	NA
GB51434	CG10864	-1.29768	2.83576	0.00107169	0.0207503	GB11799	AM04418	XM_001122642.1	FBgn0038621
GB40340	N/A	-1.29891	2.20069	0.00140624	0.0259884	GB11333	N/A	N/A	N/A
GB46668	NA	-1.30047	5.08428	0.000687552	0.0144542	NA	NA	NA	NA
GB41758	Gbeta76C	-1.3012	3.91286	0.000746704	0.0153152	GB12662	AM05277	XM_624332.2	FBgn0004623
GB46819	N/A	-1.30513	1.08884	0.00259923	0.0428	GB11716	N/A	N/A	N/A
GB50693	N/A	-1.30894	3.52786	0.000747369	0.0153152	GB16364	N/A	N/A	N/A
GB42649	CG3358	-1.30986	5.49945	0.000609938	0.0130764	GB10101	AM02729	XM_395304.2	FBgn0033117
GB45188	CG15629	-1.31473	3.69123	0.000699314	0.0146019	GB17613	AM10187	XM_625063.1	FBgn0031630
GB45933	NA	-1.31696	2.97541	0.000865154	0.0173101	NA	NA	NA	NA
GB48066	Paps	-1.32144	2.5015	0.00110912	0.0213477	GB11122	AM03746	XM_396499.3	FBgn0020389
GB44366	Trh	-1.32492	4.32385	0.00058831	0.0126545	GB11755	AM04374	XM_394674.2	FBgn0035187
GB54396	CG5326	-1.33109	5.0051	0.000533274	0.0116835	GB12176	AM04797	XM_001120442.1	FBgn0038983
GB51198	CG1732	-1.34367	8.75705	0.000410801	0.00938179	GB16752	AM09330	NM_001011643.1	FBgn0039915
GB41823	CG31453	-1.34721	2.95002	0.000622371	0.0132338	GB11545	AM04165	XM_395066.2	FBgn0051453
GB43718	NA	-1.34877	6.87461	0.000397067	0.00912021	NA	NA	NA	NA
GB52378	Or85c	-1.34986	1.04344	0.0021634	0.0368373	GB30180	AM00251	N/A	FBgn0037591
GB40970	NA	-1.35418	1.90908	0.000934402	0.0183657	NA	NA	NA	NA
GB44578	CG15040	-1.35799	1.31259	0.00124355	0.0234487	GB19059	AM11614	N/A	FBgn0030940
GB42272	Sans	-1.37388	3.69618	0.000410886	0.00938179	GB17625	AM10199	XM_001120815.1	FBgn0033785
GB40756	NA	-1.37785	0.691576	0.0019962	0.0345795	NA	NA	NA	NA
GB55603	NA	-1.3999	0.330727	0.00315331	0.0494183	NA	NA	NA	NA
GB46057	N/A	-1.40538	3.57568	0.000298095	0.00715868	GB18468	N/A	N/A	N/A
GB49758	N/A	-1.41451	2.81409	0.000385362	0.00890857	GB11387	N/A	N/A	N/A
GB43418	NA	-1.41769	4.1045	0.000264076	0.006449	NA	NA	NA	NA
GB54167	NA	-1.42805	2.45719	0.000344951	0.00811885	NA	NA	NA	NA
GB42900	NA	-1.4345	1.81466	0.000464007	0.0102873	NA	NA	NA	NA
GB48663	NA	-1.44194	1.11141	0.00104565	0.0203067	NA	NA	NA	NA
GB50901	Gapdh1	-1.44225	3.46114	0.0002182	0.00546451	GB14125	AM06725	XM_397363.3	FBgn0001091
GB47347	N/A	-1.45151	2.05402	0.000394419	0.00910177	GB14593	N/A	N/A	N/A
GB50449	CG32133	-1.46843	1.045	0.00063143	0.0134045	GB15144	AM07734	XM_393269.3	FBgn0052133
GB47398	NA	-1.48224	1.17154	0.000726305	0.014978	NA	NA	NA	NA
GB42769	CG8927	-1.48262	3.68197	0.00012642	0.00353118	GB10209	AM02836	XM_624594.2	FBgn0038405
GB44438	NA	-1.48539	0.192521	0.00193866	0.0338536	NA	NA	NA	NA
GB43915	CG33017	-1.48622	2.51845	0.000202009	0.00512599	GB17576	AM10148	N/A	FBgn0053017
GB42583	NA	-1.50022	0.0144771	0.00163812	0.0296825	NA	NA	NA	NA
GB54139	Cg25C	-1.5346	2.10963	0.00022679	0.00563376	GB10971	AM03594	XM_393988.3	FBgn0000299
GB43729	NA	-1.54495	2.04664	0.000177623	0.00460234	NA	NA	NA	NA
GB50610	N/A	-1.54818	0.809256	0.000845852	0.0170377	GB30001	N/A	N/A	N/A
GB51381	brp	-1.56243	0.522407	0.000569745	0.0123781	GB17766	AM10339	XM_001120388.1	FBgn0083982
GB48224	U2A	-1.56288	1.82821	0.000171486	0.00450091	GB17830	AM10401	XM_001120577.1	FBgn0033210
GB43247	CG14934	-1.56598	9.34508	4.23e-05	0.00133523	GB19017	AM11573	NM_001011608.1	FBgn0032381
GB50070	NA	-1.56874	0.419108	0.000787249	0.0159812	NA	NA	NA	NA
GB51419	CG14961	-1.59154	2.21657	0.000107761	0.00308376	GB14189	AM06788	N/A	FBgn0035439
GB51068	Arr2	-1.59923	6.66295	3.03e-05	0.00101655	GB12766	AM05381	XM_623181.2	FBgn0000121
GB51887	CG31374	-1.60374	-0.259828	0.00134673	0.0250669	GB11401	AM04022	N/A	FBgn0051374
GB41635	N/A	-1.60562	-0.565926	0.00250201	0.0413038	GB30548	N/A	N/A	N/A
GB52791	CG6499	-1.60757	3.73986	4.27e-05	0.00133565	GB10552	AM03179	XM_625015.2	FBgn0038309
GB43182	NA	-1.61941	0.699753	0.000240331	0.00594738	NA	NA	NA	NA
GB47318	N/A	-1.62601	7.58391	2.26e-05	0.000790699	GB18323	N/A	N/A	N/A
GB45316	NA	-1.63022	4.67818	2.68e-05	0.000922114	NA	NA	NA	NA
GB50062	CG16733	-1.63305	0.624665	0.000416439	0.00949189	GB30045	AM00096	XM_396447.2	FBgn0037665
GB53223	rho-4	-1.64816	4.26887	2.43e-05	0.000839187	GB16638	AM09216	XM_395780.3	FBgn0030318
GB46292	BBS8	-1.64931	3.68837	2.86e-05	0.000974443	GB10554	AM03181	XM_397338.2	FBgn0031255
GB52666	CG15040	-1.6496	0.222178	0.000763025	0.0155624	GB20132	AM12679	N/A	FBgn0030940
GB51751	CG15117	-1.6634	4.72436	1.81e-05	0.000660395	GB14269	AM06868	XM_393305.3	FBgn0034417
GB52377	Or13a	-1.69819	2.41337	3.16e-05	0.00104579	GB11235	AM03858	N/A	FBgn0030715
GB49725	NA	-1.7185	1.61291	3.74e-05	0.00121012	NA	NA	NA	NA
GB48011	NA	-1.73562	-0.382024	0.00128394	0.024117	NA	NA	NA	NA
GB49753	CG17758	-1.73882	1.69113	3.22e-05	0.00105809	GB11152	AM03776	N/A	FBgn0029780
GB46603	NA	-1.74666	3.18846	1.05e-05	0.000415875	NA	NA	NA	NA
GB43867	Strn-Mlck	-1.74807	0.318962	0.000372599	0.00865977	GB14990	AM07581	N/A	FBgn0013988
GB49845	kkv	-1.76078	-0.162195	0.00116405	0.022273	GB17253	AM09828	XM_395677.3	FBgn0001311
GB40393	CG13138	-1.76577	2.16754	1.63e-05	0.000600576	GB19352	AM11905	N/A	FBgn0032211
GB49616	NA	-1.77607	-0.376949	0.00218678	0.036993	NA	NA	NA	NA
GB49478	NA	-1.78072	2.20721	9.53e-06	0.000379798	NA	NA	NA	NA
GB49940	N/A	-1.78478	1.87887	2.14e-05	0.000754138	GB30578	N/A	N/A	N/A
GB40139	ninaA	-1.78579	5.78428	3.83e-06	0.000173914	GB11371	AM03994	XM_391975.2	FBgn0002936
GB43299	NA	-1.79484	0.466002	0.000115093	0.00323655	NA	NA	NA	NA
GB55552	CG33253	-1.80364	0.230341	0.00021478	0.00540781	GB12041	AM04658	XM_624076.1	FBgn0030992
GB40447	N/A	-1.83295	-0.360227	0.00130855	0.024532	GB19413	N/A	N/A	N/A
GB48871	Pole2	-1.83718	4.63968	2.56e-06	0.00012595	GB10215	AM02842	XM_001120791.1	FBgn0035644
GB41428	Def	-1.84593	6.28132	1.87e-06	9.47e-05	GB30228	AM11945	NM_001011616.1	FBgn0010385
GB53249	Wnt2	-1.85944	5.28227	1.65e-06	8.53e-05	GB16102	AM08682	XM_397473.2	FBgn0004360
GB51793	CG13442	-1.8867	4.5024	1.42e-06	7.48e-05	GB11494	AM04114	XM_393326.3	FBgn0034546
GB43823	PebIII	-1.89289	9.48983	9.62e-07	5.41e-05	GB17875	AM10446	XM_001120077.1	FBgn0011695
GB50479	CG5645	-1.89838	1.63977	4.23e-06	0.00018996	GB19851	AM12398	N/A	FBgn0036254
GB41503	NA	-1.90785	0.664096	3.23e-05	0.00106036	NA	NA	NA	NA
GB41435	NA	-1.91974	2.09887	4.19e-06	0.000188965	NA	NA	NA	NA
GB54349	NA	-1.91982	-0.836696	0.00210607	0.0360977	NA	NA	NA	NA
GB48861	CG5494	-1.92526	0.0537443	0.000218294	0.00546451	GB11550	AM04170	XM_625291.2	FBgn0038819
GB53116	Cpn	-1.93918	2.9069	1.44e-06	7.56e-05	GB19850	AM12397	N/A	FBgn0010218
GB51383	Cyp6a13	-1.94879	0.92077	0.00029209	0.00704052	GB17588	AM10159	XM_623359.2	FBgn0033304
GB53554	CG14366	-1.95076	-0.678634	0.000871886	0.0173735	GB16478	AM09057	N/A	FBgn0038176
GB48697	NA	-1.95087	2.95838	9.17e-07	5.22e-05	NA	NA	NA	NA
GB54776	CG15343	-1.95332	7.07202	4.98e-07	2.98e-05	GB13619	AM06218	XM_623928.2	FBgn0030029
GB48793	NA	-1.97746	-1.03349	0.00168669	0.0302255	NA	NA	NA	NA
GB44505	NA	-2.00474	2.01505	9.55e-07	5.39e-05	NA	NA	NA	NA
GB46427	N/A	-2.02634	4.44545	2.41e-07	1.61e-05	GB14787	N/A	N/A	N/A
GB48137	NA	-2.07607	0.245478	3.2e-05	0.00105414	NA	NA	NA	NA
GB44076	NA	-2.10956	-0.255701	0.00012743	0.00354512	NA	NA	NA	NA
GB40085	NA	-2.12901	2.50176	2.24e-07	1.51e-05	NA	NA	NA	NA
GB45468	NA	-2.15176	-1.09448	0.000761123	0.015548	NA	NA	NA	NA
GB50441	NA	-2.19623	0.31436	9.17e-06	0.000366673	NA	NA	NA	NA
GB48549	NA	-2.20386	-0.987549	0.00146846	0.026909	NA	NA	NA	NA
GB41110	NA	-2.24596	2.05367	8.01e-08	6.5e-06	NA	NA	NA	NA
GB56000	NA	-2.24596	2.05367	8.01e-08	6.5e-06	NA	NA	NA	NA
GB50478	N/A	-2.28326	0.189735	1.44e-06	7.56e-05	GB16670	N/A	N/A	N/A
GB48975	CG8378	-2.28868	0.911305	7.57e-07	4.37e-05	GB15540	AM08125	N/A	FBgn0027495
GB52193	NA	-2.2939	1.25213	1.68e-07	1.15e-05	NA	NA	NA	NA
GB49260	CG18431	-2.37572	4.75982	2.56e-09	3e-07	GB11717	AM04336	XM_001120347.1	FBgn0061355
GB52376	Or43a	-2.44049	1.71471	1.45e-07	1.03e-05	GB10001	AM00249	N/A	FBgn0026389
GB41297	NA	-2.50533	3.13372	7.08e-10	9.58e-08	NA	NA	NA	NA
GB46749	CG9357	-2.53305	2.53723	1.8e-09	2.21e-07	GB15116	AM07706	XM_397146.3	FBgn0034580
GB40665	Or49a	-2.59414	1.45705	6.93e-09	7.26e-07	GB30131	AM00185	N/A	FBgn0033727
GB43892	CG8665	-2.61171	8.02512	4.84e-11	8.38e-09	GB12327	AM04946	XM_623795.1	FBgn0032945
GB50579	Osi19	-2.61548	-1.49364	0.00168361	0.0302255	GB16804	AM09381	XM_001121961.1	FBgn0037429
GB42599	CG14796	-2.65537	0.046489	9.25e-07	5.25e-05	GB18013	AM10586	XM_001120555.1	FBgn0025390
GB53372	Pbprp2	-2.66854	8.83706	1.93e-11	3.53e-09	GB13587	AM06187	NM_001011589.1	FBgn0011280
GB42362	NA	-2.67822	-0.88291	0.000313674	0.00747752	NA	NA	NA	NA
GB40475	NA	-2.68447	-0.955838	7.45e-05	0.00220072	NA	NA	NA	NA
GB46286	CG4017	-2.70404	-0.844939	4.25e-05	0.00133565	GB11280	AM03903	N/A	FBgn0032143
GB43947	NA	-2.76769	-1.63031	0.00123991	0.0234142	NA	NA	NA	NA
GB42996	NA	-2.77453	-1.08362	0.000168677	0.00444513	NA	NA	NA	NA
GB42553	CG6296	-2.77801	2.22465	1.51e-10	2.29e-08	GB19513	AM12065	N/A	FBgn0039470
GB50647	NA	-2.99551	-0.374439	1.14e-06	6.29e-05	NA	NA	NA	NA
GB42552	NA	-3.06147	2.95165	6.65e-13	1.54e-10	NA	NA	NA	NA
GB40544	NA	-3.1741	-1.20748	4.26e-05	0.00133565	NA	NA	NA	NA
GB51315	NA	-3.18216	-0.941861	1.08e-05	0.000422821	NA	NA	NA	NA
GB54482	NA	-3.18784	-2.00852	0.00176033	0.0313291	NA	NA	NA	NA
GB55705	NA	-3.24149	0.960703	4e-10	5.53e-08	NA	NA	NA	NA
GB41434	NA	-3.32388	-1.3916	3.52e-05	0.00114948	NA	NA	NA	NA
GB42799	CG10407	-3.3493	3.08671	8.64e-15	2.55e-12	GB17856	AM10427	XM_001122734.1	FBgn0038395
GB53120	pyd	-3.37163	-1.07438	1.71e-06	8.81e-05	GB30204	AM12739	XM_001122849.1	FBgn0003177
GB49279	NA	-3.45151	-1.44704	0.000441246	0.00984994	NA	NA	NA	NA
GB50034	Rh2	-3.5808	4.04009	1.86e-17	7.79e-15	GB19336	AM11889	N/A	FBgn0003248
GB52375	Or43a	-3.62569	2.79151	9.68e-16	3.23e-13	GB18400	AM00238	N/A	FBgn0026389
GB44700	NA	-3.68822	-0.601682	2.77e-06	0.000134171	NA	NA	NA	NA
GB41407	CG18735	-4.08395	2.68617	8.37e-18	3.88e-15	GB14644	AM07241	XM_001120508.1	FBgn0042098
GB46525	NA	-4.53982	-2.26086	0.00213318	0.0365143	NA	NA	NA	NA
GB43240	NA	-4.63372	-1.8808	0.00123149	0.0233229	NA	NA	NA	NA
GB53119	NA	-4.68666	5.06892	9.79e-26	1.06e-22	NA	NA	NA	NA
GB49278	NA	-4.84927	-1.95625	0.000422893	0.00955516	NA	NA	NA	NA
GB51351	NA	-4.9116	0.228013	3.26e-15	1e-12	NA	NA	NA	NA
GB41750	NA	-5.00632	-1.68204	0.000251369	0.00619693	NA	NA	NA	NA
GB53392	NA	-5.02074	-2.15689	0.000150771	0.0040388	NA	NA	NA	NA
GB54317	NA	-8.31533	0.851223	5.17e-19	2.92e-16	NA	NA	NA	NA
GB53115	CG31496	-8.32957	4.58178	2.71e-43	1.17e-39	GB30202	AM03300	XM_625244.2	FBgn0051496
GB53114	CG32654	-8.74378	4.79304	6.07e-50	7.88e-46	GB30203	AM12738	N/A	FBgn0052654
