# Supplementary material for: RNA-sequencing elucidates the regulation of behavioural transitions associated with the mating process in honey bee queens
Source: BMC Genomics. 2015 Jul 31;16:563. doi: 10.1186/s12864-015-1750-7 (PMC4521450; doi:10.1186/s12864-015-1750-7)
Supplement: Additional file 9: — Gene ontology analysis for the pairwise comparison mated vs. virgin. Significantly enriched GO terms and KEGG pathways (functional annotation chart, P-value < 0.05) and details on associated genes for terms of interest. [file 12864_2015_1750_MOESM9_ESM.xlsx]

## Sheet: AF9
Additional file 9. Gene ontology analysis for the pairwise comparison mated vs. virgin. Significantly enriched GO terms and KEGG pathways (functional annotation chart, P-value < 0.05) and details on associated genes for terms of interest.
	Category	Term	Count	%	P-Value	Genes	List Total	Pop Hits	Pop Total	Fold Enrichment	Bonferroni	Benjamini	FDR
mated VS. virgin	biological processes	GO:0005975~carbohydrate metabolic process	30	7.24638	3.3331e-05	FBGN0034030, FBGN0035266, FBGN0041629, FBGN0023479, FBGN0027538, FBGN0034417, FBGN0027621, FBGN0001091, FBGN0029167, FBGN0035484, FBGN0001112, FBGN0003748, FBGN0032381, FBGN0025390, FBGN0030310, FBGN0040323, FBGN0001186, FBGN0034390, FBGN0027560, FBGN0034580, FBGN0036262, FBGN0041630, FBGN0052656, FBGN0044872, FBGN0037533, FBGN0004057, FBGN0034356, FBGN0051148, FBGN0001311, FBGN0035147	294	203	4532	2.27807	0.0430438	0.0217586	0.0545102
		GO:0006082~organic acid metabolic process	27	6.52174	0.000178774	FBGN0032945, FBGN0012036, FBGN0039635, FBGN0034364, FBGN0033246, FBGN0039156, FBGN0037801, FBGN0003149, FBGN0031824, FBGN0042083, FBGN0051522, FBGN0035187, FBGN0034797, FBGN0034390, FBGN0032076, FBGN0039094, FBGN0036992, FBGN0035811, FBGN0035911, FBGN0034145, FBGN0036975, FBGN0038074, FBGN0040211, FBGN0026565, FBGN0023535, FBGN0034356, FBGN0030737	294	190	4532	2.19055	0.210222	0.075653	0.292045
		GO:0009308~amine metabolic process	26	6.28019	0.000887486	FBGN0034030, FBGN0023479, FBGN0034364, FBGN0029167, FBGN0037801, FBGN0003149, FBGN0031824, FBGN0042083, FBGN0030310, FBGN0025390, FBGN0040323, FBGN0035187, FBGN0034797, FBGN0037723, FBGN0034390, FBGN0032076, FBGN0034580, FBGN0039094, FBGN0036992, FBGN0035911, FBGN0052656, FBGN0038074, FBGN0040211, FBGN0026565, FBGN0023535, FBGN0001311	294	199	4532	2.01402	0.690254	0.208955	1.44193
		GO:0006952~defense response	11	2.657	0.00908616	FBGN0029167, FBGN0030051, FBGN0035290, FBGN0027562, FBGN0003507, FBGN0035091, FBGN0027930, FBGN0030310, FBGN0028990, FBGN0010385, FBGN0040323	294	66	4532	2.56916	0.999994	0.77822	13.8702
		GO:0007600~sensory perception	15	3.62319	0.0114878	FBGN0000313, FBGN0003248, FBGN0004623, FBGN0034470, FBGN0037591, FBGN0034474, FBGN0016920, FBGN0011280, FBGN0033727, FBGN0000121, FBGN0010218, FBGN0010403, FBGN0030715, FBGN0026389, FBGN0002936	294	111	4532	2.0831	1	0.782416	17.2222
		GO:0035006~melanization defense response	3	0.724638	0.0119641	FBGN0029167, FBGN0027930, FBGN0028990	294	3	4532	15.415	1	0.7641	17.8721
		GO:0006520~cellular amino acid metabolic process	16	3.86473	0.0150198	FBGN0035187, FBGN0034797, FBGN0034390, FBGN0034364, FBGN0032076, FBGN0039094, FBGN0036992, FBGN0035911, FBGN0037801, FBGN0003149, FBGN0038074, FBGN0040211, FBGN0026565, FBGN0023535, FBGN0031824, FBGN0042083	294	126	4532	1.95746	1	0.759948	21.93
		GO:0006631~fatty acid metabolic process	7	1.69082	0.0150597	FBGN0051522, FBGN0034145, FBGN0033246, FBGN0042083, FBGN0039156, FBGN0035811, FBGN0030737	294	32	4532	3.37202	1	0.73693	21.9817
		GO:0045087~innate immune response	7	1.69082	0.0150597	FBGN0029167, FBGN0030051, FBGN0027930, FBGN0030310, FBGN0028990, FBGN0010385, FBGN0040323	294	32	4532	3.37202	1	0.73693	21.9817
		GO:0016052~carbohydrate catabolic process	8	1.93237	0.0167452	FBGN0001186, FBGN0004057, FBGN0034390, FBGN0001091, FBGN0034580, FBGN0036262, FBGN0030310, FBGN0040323	294	42	4532	2.93618	1	0.751714	24.1371
		GO:0009888~tissue development	30	7.24638	0.0256949	FBGN0053205, FBGN0038391, FBGN0027538, FBGN0000490, FBGN0035091, FBGN0034137, FBGN0003499, FBGN0002528, FBGN0002526, FBGN0002527, FBGN0001291, FBGN0000630, FBGN0000299, FBGN0003149, FBGN0016076, FBGN0001297, FBGN0034539, FBGN0005666, FBGN0003028, FBGN0035917, FBGN0033215, FBGN0003177, FBGN0003525, FBGN0003507, FBGN0010516, FBGN0013984, FBGN0000568, FBGN0035049, FBGN0014863, FBGN0001311	294	310	4532	1.49177	1	0.805286	34.6767
		GO:0051606~detection of stimulus	8	1.93237	0.0400098	FBGN0003248, FBGN0033727, FBGN0000121, FBGN0004623, FBGN0037591, FBGN0016920, FBGN0030310, FBGN0002936	294	50	4532	2.46639	1	0.804714	48.7241
		GO:0006814~sodium ion transport	6	1.44928	0.0409995	FBGN0030844, FBGN0065108, FBGN0034392, FBGN0037895, FBGN0029762, FBGN0024319	294	30	4532	3.08299	1	0.79379	49.582
	cellular component	GO:0030016~myofibril	5	1.20773	0.00157151	FBGN0083919, FBGN0035917, FBGN0003149, FBGN0004117, FBGN0005666	212	16	6353	9.36468	0.271029	0.0345149	1.95355
		GO:0044425~membrane part	81	19.5652	0.00259925	FBGN0083919, FBGN0033696, FBGN0004623, FBGN0000473, FBGN0051100, FBGN0030992, FBGN0033452, FBGN0000008, FBGN0010407, FBGN0034883, FBGN0003748, FBGN0036316, FBGN0024319, FBGN0035132, FBGN0040323, FBGN0036770, FBGN0051522, FBGN0039594, FBGN0027562, FBGN0028373, FBGN0034392, FBGN0031449, FBGN0003177, FBGN0038840, FBGN0037591, FBGN0016920, FBGN0051116, FBGN0004797, FBGN0052654, FBGN0050035, FBGN00352…	212	1837	6353	1.32135	0.407337	0.046444	3.21207
		GO:0005578~proteinaceous extracellular matrix	7	1.69082	0.00586545	FBGN0002528, FBGN0004360, FBGN0002526, FBGN0002527, FBGN0035049, FBGN0000299, FBGN0003137	212	50	6353	4.19538	0.693466	0.071237	7.1137
		GO:0005886~plasma membrane	39	9.42029	0.00913409	FBGN0083919, FBGN0022800, FBGN0041629, FBGN0004623, FBGN0010395, FBGN0020386, FBGN0033452, FBGN0035091, FBGN0036278, FBGN0000008, FBGN0030318, FBGN0010407, FBGN0000273, FBGN0033578, FBGN0003748, FBGN0029762, FBGN0028886, FBGN0030310, FBGN0035132, FBGN0002936, FBGN0040323, FBGN0000313, FBGN0004242, FBGN0027562, FBGN0028373, FBGN0003177, FBGN0038840, FBGN0037591, FBGN0041630, FBGN0039916, FBGN00399…	212	781	6353	1.49643	0.841878	0.0925104	10.8729
	molecular function	GO:0048037~cofactor binding	19	4.58937	7.90927e-05	FBGN0036117, FBGN0037684, FBGN0034390, FBGN0001091, FBGN0039094, FBGN0034943, FBGN0010516, FBGN0035811, FBGN0035911, FBGN0030029, FBGN0061356, FBGN0037801, FBGN0034488, FBGN0036975, FBGN0033079, FBGN0001112, FBGN0030592, FBGN0031824, FBGN0035147	352	185	10068	2.93753	0.0428729	0.0216713	0.115476
		GO:0004497~monooxygenase activity	12	2.89855	0.00235866	FBGN0033696, FBGN0035187, FBGN0038095, FBGN0034797, FBGN0033079, FBGN0030304, FBGN0038037, FBGN0015032, FBGN0000473, FBGN0033304, FBGN0034943, FBGN0039156	352	116	10068	2.95886	0.729705	0.150859	3.39077
		GO:0016298~lipase activity	10	2.41546	0.00434523	FBGN0032264, FBGN0051871, FBGN0031976, FBGN0032612, FBGN0032402, FBGN0036939, FBGN0030013, FBGN0032029, FBGN0031990, FBGN0039470	352	91	10068	3.14311	0.910409	0.214355	6.16322
		GO:0050660~FAD binding	8	1.93237	0.00509833	FBGN0001112, FBGN0033079, FBGN0030592, FBGN0031824, FBGN0034943, FBGN0010516, FBGN0035811, FBGN0035911	352	61	10068	3.75112	0.941087	0.226962	7.19473
		GO:0019842~vitamin binding	10	2.41546	0.00753464	FBGN0036117, FBGN0037801, FBGN0034488, FBGN0037684, FBGN0036975, FBGN0032783, FBGN0038074, FBGN0031913, FBGN0039094, FBGN0033246	352	99	10068	2.88912	0.984854	0.258652	10.4598
		GO:0051119~sugar transmembrane transporter activity	5	1.20773	0.0135127	FBGN0034909, FBGN0050035, FBGN0036316, FBGN0051100, FBGN0037387	352	27	10068	5.29672	0.999467	0.290074	18.0236
		GO:0003700~transcription factor activity	23	5.55556	0.0175552	FBGN0024184, FBGN0002922, FBGN0005612, FBGN0038391, FBGN0042650, FBGN0005659, FBGN0004396, FBGN0025334, FBGN0003507, FBGN0039937, FBGN0051481, FBGN0003513, FBGN0034810, FBGN0004795, FBGN0001291, FBGN0000568, FBGN0028789, FBGN0000529, FBGN0016076, FBGN0005638, FBGN0001297, FBGN0001323, FBGN0036672	352	389	10068	1.69114	0.999945	0.32462	22.7964
		GO:0004872~receptor activity	27	6.52174	0.0184674	FBGN0022800, FBGN0023479, FBGN0010395, FBGN0035091, FBGN0036278, FBGN0010407, FBGN0030310, FBGN0035132, FBGN0040323, FBGN0003248, FBGN0027562, FBGN0038840, FBGN0037591, FBGN0034660, FBGN0016920, FBGN0036829, FBGN0039747, FBGN0039916, FBGN0013984, FBGN0031879, FBGN0033727, FBGN0000568, FBGN0035290, FBGN0025595, FBGN0030715, FBGN0001323, FBGN0026389	352	483	10068	1.59888	0.999967	0.317823	23.8369
		GO:0005160~transforming growth factor beta receptor binding	3	0.724638	0.0226604	FBGN0039914, FBGN0000490, FBGN0031461	352	7	10068	12.2581	0.999997	0.336099	28.4541
		GO:0042802~identical protein binding	11	2.657	0.0302261	FBGN0029167, FBGN0013984, FBGN0001291, FBGN0037684, FBGN0011296, FBGN0040211, FBGN0016076, FBGN0004396, FBGN0000490, FBGN0035147, FBGN0037513	352	145	10068	2.16983	1	0.368436	36.132
		GO:0015116~sulfate transmembrane transporter activity	3	0.724638	0.0370996	FBGN0036770, FBGN0034275, FBGN0013953	352	9	10068	9.53409	1	0.42372	42.4351
	metabolic pathways	dme00500:Starch and sucrose metabolism	7	1.69082	0.00335637	FBGN0001186, FBGN0034417, FBGN0040256, FBGN0027560, FBGN0032713, FBGN0003748, FBGN0032381	94	24	1428	4.43085	0.222873	0.0806151	3.46693
		dme00010:Glycolysis / Gluconeogenesis	7	1.69082	0.00418751	FBGN0001186, FBGN0012036, FBGN0039635, FBGN0036857, FBGN0001091, FBGN0037537, FBGN0034356	94	25	1428	4.25362	0.270009	0.0610045	4.30847
		dme00830:Retinol metabolism	5	1.20773	0.00557102	FBGN0004797, FBGN0038037, FBGN0040256, FBGN0032713, FBGN0035588	94	12	1428	6.32979	0.342292	0.0581002	5.69459
		dme00330:Arginine and proline metabolism	7	1.69082	0.00629366	FBGN0012036, FBGN0037723, FBGN0032076, FBGN0036857, FBGN0026565, FBGN0023535, FBGN0031860	94	27	1428	3.93853	0.377192	0.0512528	6.41134
		dme00410:beta-Alanine metabolism	5	1.20773	0.013204	FBGN0012036, FBGN0037723, FBGN0036857, FBGN0035811, FBGN0037513	94	15	1428	5.06383	0.630978	0.0866418	13.0207
		dme00310:Lysine degradation	5	1.20773	0.0498812	FBGN0025687, FBGN0012036, FBGN0036857, FBGN0031824, FBGN0025639	94	22	1428	3.45261	0.978455	0.192006	41.5509
					direction of expression
	GO term	Gene name	Flybase ID	Gene ID	mated	virgin
	sensory perception	Olfactory-specific E	FBgn0010403	GB46225	up-regulated	down-regulated
		no mechanoreceptor potential C	FBgn0016920	GB44093	up-regulated	down-regulated
		Odorant receptor 13a	FBgn0030715	GB50001	up-regulated	down-regulated
		Odorant-binding protein 56d	FBgn0034470	GB46230	up-regulated	down-regulated
		Odorant-binding protein 56g	FBgn0034474	GB46226	up-regulated	down-regulated
		Arrestin 2	FBgn0000121	GB51068	down-regulated	up-regulated
		chaoptic	FBgn0000313	GB51189	down-regulated	up-regulated
		neither inactivation nor afterpotential A	FBgn0002936	GB40139	down-regulated	up-regulated
		Rhodopsin 2	FBgn0003248	GB50034	down-regulated	up-regulated
		G protein beta-subunit 76C	FBgn0004623	GB41758	down-regulated	up-regulated
		Calphotin	FBgn0010218	GB53116	down-regulated	up-regulated
		Pheromone-binding protein-related protein 2	FBgn0011280	GB53372	down-regulated	up-regulated
		Odorant receptor 43a	FBgn0026389	GB52376	down-regulated	up-regulated
		Odorant receptor 49a	FBgn0033727	GB40665	down-regulated	up-regulated
		Odorant receptor 85c	FBgn0037591	GB52378	down-regulated	up-regulated
	detection of stimulus	no mechanoreceptor potential C	FBgn0016920	GB44093	up-regulated	down-regulated
		Peptidoglycan recognition protein SA	FBgn0030310	GB51741	up-regulated	down-regulated
		Arrestin 2	FBgn0000121	GB51068	down-regulated	up-regulated
		neither inactivation nor afterpotential A	FBgn0002936	GB40139	down-regulated	up-regulated
		Rhodopsin 2	FBgn0003248	GB50034	down-regulated	up-regulated
		G protein beta-subunit 76C	FBgn0004623	GB41758	down-regulated	up-regulated
		Odorant receptor 49a	FBgn0033727	GB40665	down-regulated	up-regulated
		Odorant receptor 85c	FBgn0037591	GB52378	down-regulated	up-regulated
	fatty acid metabolic process	Dmel_CG9914	FBgn0030737	GB40673	up-regulated	down-regulated
		Dmel_CG11198	FBgn0033246	GB49336	up-regulated	down-regulated
		Putative fatty acyl-CoA reductase CG5065	FBgn0034145	GB55263	up-regulated	down-regulated
		Probable medium-chain specific acyl-CoA dehydrogenase, mitochondrial	FBgn0035811	GB42141	up-regulated	down-regulated
		Dmel_CG6178	FBgn0039156	GB51729	up-regulated	down-regulated
		Probable methylcrotonoyl-CoA carboxylase beta chain, mitochondrial	FBgn0042083	GB41617	up-regulated	down-regulated
		Dmel_CG31522	FBgn0051522	GB40681	up-regulated	down-regulated
	defense response	serpent	FBgn0003507	GB50930	up-regulated	down-regulated
		Dmel_CG10345	FBgn0027562	GB49363	up-regulated	down-regulated
		Melanization Protease 1	FBgn0027930	GB45701	up-regulated	down-regulated
		Serpin-27A	FBgn0028990	GB55280	up-regulated	down-regulated
		Hemolectin	FBgn0029167	GB50121	up-regulated	down-regulated
		Serine Protease Immune Response Integrator	FBgn0030051	GB55007	up-regulated	down-regulated
		Peptidoglycan recognition protein SA	FBgn0030310	GB51741	up-regulated	down-regulated
		Dmel_CG3829	FBgn0035091	GB50865	up-regulated	down-regulated
		Dmel_CG1887	FBgn0035290	GB45986	up-regulated	down-regulated
		Gram-negative bacteria binding protein 1	FBgn0040323	GB42981	up-regulated	down-regulated
		Defensin	FBgn0010385	GB41428	down-regulated	up-regulated
	melanization defense response	Melanization Protease 1	FBgn0027930	GB45701	up-regulated	down-regulated
		Serpin-27A	FBgn0028990	GB55280	up-regulated	down-regulated
		Hemolectin	FBgn0029167	GB50121	up-regulated	down-regulated
	innate immune response	Melanization Protease 1	FBgn0027930	GB45701	up-regulated	down-regulated
		Serpin-27A	FBgn0028990	GB55280	up-regulated	down-regulated
		Hemolectin	FBgn0029167	GB50121	up-regulated	down-regulated
		Serine Protease Immune Response Integrator	FBgn0030051	GB55007	up-regulated	down-regulated
		Peptidoglycan recognition protein SA	FBgn0030310	GB51741	up-regulated	down-regulated
		Gram-negative bacteria binding protein 1	FBgn0040323	GB42981	up-regulated	down-regulated
		Defensin	FBgn0010385	GB41428	down-regulated	up-regulated
