# Supplementary material for: RNA-sequencing elucidates the regulation of behavioural transitions associated with the mating process in honey bee queens
Source: BMC Genomics. 2015 Jul 31;16:563. doi: 10.1186/s12864-015-1750-7 (PMC4521450; doi:10.1186/s12864-015-1750-7)
Supplement: Additional file 10: — Pairwise comparisons. List of the genes that were differentially expressed between CO2-treated and mated queens at FDR < 0.05. [file 12864_2015_1750_MOESM10_ESM.xlsx]

## Sheet: AF10
Additional file 10. Pairwise comparisons. List of the genes that were differentially expressed between CO2-treated and mated queens at FDR < 0.05.
logFC indicates the log2 transformed fold changes in gene expression: a positive value means up-regulated in CO2-treated queens while a negative value means down-regulated.
Gene ID (Amel4.5)	Dmel ortolog	logFC	logCPM	P-Value	FDR	Gene ID (Amel3.2)	AM identifier	XM identifier	Dmel ortolog ID
GB53115	N/A	8.50984	4.58178	3.66e-45	4.76e-41	GB10674	N/A	N/A	N/A
GB54317	NA	8.19984	0.851223	3.21e-18	2.61e-15	NA	NA	NA	NA
GB53114	CG32654	7.42094	4.79304	1.35e-38	8.74e-35	GB30203	AM12738	N/A	FBgn0052654
GB41750	NA	5.21617	-1.68204	5.57e-05	0.00256446	NA	NA	NA	NA
GB43240	NA	4.90883	-1.8808	0.000251369	0.00863964	NA	NA	NA	NA
GB41228	NA	4.73622	-1.11996	9.98e-08	1.04e-05	NA	NA	NA	NA
GB43359	NA	4.63592	-2.12764	0.00123149	0.0297943	NA	NA	NA	NA
GB45176	NA	4.54678	-2.4013	0.00213318	0.0450639	NA	NA	NA	NA
GB41407	CG18735	4.48678	2.68617	7.21e-21	8.51e-18	GB14644	AM07241	XM_001120508.1	FBgn0042098
GB44700	NA	4.37402	-0.601682	1.2e-08	1.64e-06	NA	NA	NA	NA
GB46406	NA	4.23064	-1.35093	8.04e-06	0.00050193	NA	NA	NA	NA
GB53119	NA	3.99087	5.06892	4.25e-20	4.6e-17	NA	NA	NA	NA
GB49279	NA	3.92769	-1.44704	2.13e-05	0.0011648	NA	NA	NA	NA
GB44248	PQBP-1	3.92447	2.70938	1.45e-18	1.35e-15	GB14617	AM07214	XM_396778.2	FBgn0028701
GB54455	CG32829	3.78374	-1.87779	0.000244408	0.00851299	GB12130	AM04751	XM_001120714.1	FBgn0052829
GB51383	Cyp6a13	3.70105	0.92077	3.15e-13	1.08e-10	GB17588	AM10159	XM_623359.2	FBgn0033304
GB48805	NA	3.47108	-1.77504	0.000441246	0.0134254	NA	NA	NA	NA
GB48211	N/A	3.47099	1.51867	1.02e-13	3.6e-11	GB19088	N/A	N/A	N/A
GB52376	Or43a	3.46916	1.71471	7.7e-14	2.86e-11	GB10001	AM00249	N/A	FBgn0026389
GB48198	NA	3.38198	-0.676875	2.12e-07	2.01e-05	NA	NA	NA	NA
GB54776	CG15343	3.29815	7.07202	7.41e-16	4.01e-13	GB13619	AM06218	XM_623928.2	FBgn0030029
GB55705	NA	3.27916	0.960703	3.08e-10	5.64e-08	NA	NA	NA	NA
GB43892	CG8665	3.26593	8.02512	1.22e-15	5.95e-13	GB12327	AM04946	XM_623795.1	FBgn0032945
GB52375	Or43a	3.20992	2.79151	6.44e-13	2.04e-10	GB18400	AM00238	N/A	FBgn0026389
GB48020	N/A	3.19821	0.99931	1.45e-11	3.69e-09	GB13606	N/A	N/A	N/A
GB53553	NA	3.18502	-1.95018	0.00176033	0.0394315	NA	NA	NA	NA
GB48703	Or85b	3.07678	-0.744562	2.21e-06	0.000159511	GB30346	AM00230	N/A	FBgn0037590
GB42362	NA	2.95763	-0.88291	2.76e-05	0.00145994	NA	NA	NA	NA
GB46053	NA	2.68399	1.37774	3.51e-09	5.44e-07	NA	NA	NA	NA
GB46054	NA	2.63346	5.16826	5.12e-11	1.15e-08	NA	NA	NA	NA
GB42552	NA	2.62152	2.95165	5.64e-10	1.02e-07	NA	NA	NA	NA
GB48663	NA	2.62127	1.11141	3.92e-09	5.91e-07	NA	NA	NA	NA
GB48936	CG10960	2.61401	1.45382	2.34e-09	3.71e-07	GB14871	AM07465	XM_397017.2	FBgn0036316
GB42799	CG10407	2.59791	3.08671	8.03e-10	1.41e-07	GB17856	AM10427	XM_001122734.1	FBgn0038395
GB47318	N/A	2.58864	7.58391	6.69e-11	1.47e-08	GB18323	N/A	N/A	N/A
GB51351	NA	2.46906	0.228013	0.000807768	0.0214174	NA	NA	NA	NA
GB50419	NA	2.41114	-1.40327	0.000131801	0.00520472	NA	NA	NA	NA
GB47410	NA	2.38169	-1.46901	0.000761123	0.0204625	NA	NA	NA	NA
GB46286	CG4017	2.37976	-0.844939	0.000565827	0.0165568	GB11280	AM03903	N/A	FBgn0032143
GB42553	CG6296	2.35206	2.22465	5.42e-08	6.01e-06	GB19513	AM12065	N/A	FBgn0039470
GB55988	N/A	2.32831	-1.02733	0.000233183	0.00825482	GB20100	N/A	N/A	N/A
GB53728	NA	2.3095	-1.44815	0.000761123	0.0204625	NA	NA	NA	NA
GB42907	CG7031	2.26594	-1.43886	0.00138351	0.0326393	GB17322	AM09897	XM_001121697.1	FBgn0039027
GB54440	N/A	2.25921	-1.38753	0.00031426	0.0101312	GB30568	N/A	N/A	N/A
GB49892	Cyp6a17	2.20615	4.75258	2.27e-08	2.78e-06	GB11620	AM04240	XM_624017.2	FBgn0015714
GB50647	NA	2.18965	-0.374439	0.000791799	0.02108	NA	NA	NA	NA
GB40607	CG13731	2.18627	2.20256	1.04e-07	1.07e-05	GB11928	AM04545	XM_001121073.1	FBgn0036717
GB54549	CG14934	2.18604	2.30132	1.17e-07	1.18e-05	GB20070	AM12618	NM_001040259.1	FBgn0032381
GB49891	N/A	2.18574	4.37846	3.23e-08	3.78e-06	GB10668	N/A	N/A	N/A
GB41428	Def	2.17906	6.28132	2.58e-08	3.13e-06	GB30228	AM11945	NM_001011616.1	FBgn0010385
GB48253	NA	2.14404	-0.187265	3.97e-05	0.00196071	NA	NA	NA	NA
GB48173	NA	2.14046	-0.0776032	3.09e-05	0.00160262	NA	NA	NA	NA
GB55871	NA	2.10423	0.140886	9.53e-06	0.000586896	NA	NA	NA	NA
GB42733	NA	2.07273	0.379517	1.61e-05	0.00093832	NA	NA	NA	NA
GB42301	N/A	2.07146	-1.06688	0.000670704	0.018854	GB12285	N/A	N/A	N/A
GB55450	NA	2.04008	2.23402	5.48e-07	4.53e-05	NA	NA	NA	NA
GB42734	N/A	2.0182	-0.304285	0.000155584	0.00603389	GB15733	N/A	N/A	N/A
GB50449	CG32133	2.00621	1.045	3.8e-06	0.00025351	GB15144	AM07734	XM_393269.3	FBgn0052133
GB53636	NA	2.00023	4.59968	3.5e-07	3.11e-05	NA	NA	NA	NA
GB42923	veg	1.98411	2.50832	6e-07	4.9e-05	GB17881	AM10452	N/A	FBgn0015562
GB53372	Pbprp2	1.9795	8.83706	3.28e-07	2.96e-05	GB13587	AM06187	NM_001011589.1	FBgn0011280
GB52377	Or13a	1.97603	2.41337	1.39e-06	0.000103755	GB11235	AM03858	N/A	FBgn0030715
GB43847	dmrt93B	1.96342	1.70786	2.4e-06	0.000172228	GB18260	AM10825	XM_392966.3	FBgn0038851
GB49616	NA	1.90142	-0.376949	0.000888134	0.0229853	NA	NA	NA	NA
GB49370	Sptr	1.88548	7.71218	1.08e-06	8.45e-05	GB18536	AM11096	XM_624242.1	FBgn0014032
GB50377	Task6	1.8768	4.01309	1.72e-06	0.000125405	GB13787	AM06386	XM_394509.1	FBgn0038165
GB50072	NA	1.87583	-0.986672	0.000958027	0.0244053	NA	NA	NA	NA
GB44001	SMC1	1.8747	0.363735	7.79e-05	0.00339691	GB10089	AM02717	XM_001120789.1	FBgn0040283
GB40659	desat2	1.86002	-0.817458	0.00189968	0.04148	GB18070	AM10641	N/A	FBgn0043043
GB46749	CG9357	1.85339	2.53723	8.24e-06	0.000509971	GB15116	AM07706	XM_397146.3	FBgn0034580
GB55448	NA	1.8524	1.93313	7.04e-06	0.000448637	NA	NA	NA	NA
GB49369	N/A	1.85197	6.95557	1.67e-06	0.000122484	GB18184	N/A	N/A	N/A
GB46371	Src64B	1.82537	5.11456	2.5e-06	0.000178446	GB14772	AM07367	XM_396908.3	FBgn0003501
GB55612	NA	1.82427	-0.782681	0.00230503	0.0479209	NA	NA	NA	NA
GB49845	kkv	1.81178	-0.162195	0.000690941	0.0192633	GB17253	AM09828	XM_395677.3	FBgn0001311
GB52378	Or85c	1.80923	1.04344	4.02e-05	0.00197013	GB30180	AM00251	N/A	FBgn0037591
GB41599	NA	1.80751	0.599791	4.38e-05	0.00214001	NA	NA	NA	NA
GB40228	N/A	1.7806	0.684713	0.000100391	0.00423466	GB12195	N/A	N/A	N/A
GB41355	NA	1.77714	-0.012224	0.00060752	0.0174236	NA	NA	NA	NA
GB40665	Or49a	1.76717	1.45705	8.06e-05	0.00350133	GB30131	AM00185	N/A	FBgn0033727
GB45935	Fatp	1.74873	8.63887	5.47e-06	0.000357437	GB12693	AM05308	XM_392108.3	FBgn0021953
GB51724	NA	1.73442	0.703946	0.000171372	0.00656774	NA	NA	NA	NA
GB53925	NA	1.72665	7.01182	7.22e-06	0.000455348	NA	NA	NA	NA
GB40447	N/A	1.72477	-0.360227	0.00193117	0.0419561	GB19413	N/A	N/A	N/A
GB44308	NA	1.69851	1.30108	4.95e-05	0.00234647	NA	NA	NA	NA
GB49260	CG18431	1.69232	4.75982	1.53e-05	0.000894154	GB11717	AM04336	XM_001120347.1	FBgn0061355
GB52123	NA	1.68592	-0.281918	0.000346403	0.0109768	NA	NA	NA	NA
GB55678	NA	1.67808	-0.208277	0.000263447	0.00900712	NA	NA	NA	NA
GB51284	Abd-B	1.66959	1.52838	5.66e-05	0.00259931	GB10341	AM02971	XM_394119.2	FBgn0000015
GB50610	N/A	1.66274	0.809256	0.000281289	0.00941882	GB30001	N/A	N/A	N/A
GB43715	Cyp9f2	1.6539	4.82539	1.9e-05	0.00105768	GB13748	AM06347	XM_001121448.1	FBgn0038037
GB52642	CG2145	1.65085	8.06134	1.69e-05	0.000976675	GB15331	AM07919	XM_625103.2	FBgn0030251
GB54139	Cg25C	1.64299	2.10963	8.2e-05	0.00354098	GB10971	AM03594	XM_393988.3	FBgn0000299
GB48861	CG5494	1.639	0.0537443	0.0014377	0.0333546	GB11550	AM04170	XM_625291.2	FBgn0038819
GB49558	zwilch	1.63557	2.53148	4.43e-05	0.00215415	GB19051	AM11606	N/A	FBgn0061476
GB52380	Or85b	1.635	0.78626	0.000288591	0.00963102	GB30444	AM12458	N/A	FBgn0037590
GB49390	Lar	1.6339	6.9423	2.07e-05	0.00113558	GB10766	AM03391	XM_625068.2	FBgn0000464
GB52791	CG6499	1.63374	3.73986	3.27e-05	0.00167825	GB10552	AM03179	XM_625015.2	FBgn0038309
GB52308	CG10096	1.62036	4.46554	2.87e-05	0.00150748	GB17376	AM09949	XM_001120449.1	FBgn0038032
GB47398	NA	1.60003	1.17154	0.000292258	0.00968625	NA	NA	NA	NA
GB54936	NA	1.58759	2.2441	8.18e-05	0.00354098	NA	NA	NA	NA
GB44937	Alg10	1.5831	3.84222	4.51e-05	0.00218853	GB18199	AM10765	N/A	FBgn0052076
GB40085	NA	1.57958	2.50176	0.000105345	0.00440079	NA	NA	NA	NA
GB55398	NA	1.57412	-0.273215	0.00220437	0.0462668	NA	NA	NA	NA
GB54396	CG5326	1.57332	5.0051	4.67e-05	0.00224611	GB12176	AM04797	XM_001120442.1	FBgn0038983
GB43835	NA	1.56861	0.0901844	0.000503862	0.0150487	NA	NA	NA	NA
GB48871	Pole2	1.56204	4.63968	5.69e-05	0.00260252	GB10215	AM02842	XM_001120791.1	FBgn0035644
GB52244	NA	1.5538	2.51314	9.01e-05	0.00387804	NA	NA	NA	NA
GB43867	Strn-Mlck	1.54928	0.318962	0.00186356	0.040985	GB14990	AM07581	N/A	FBgn0013988
GB49940	N/A	1.54374	1.87887	0.000225632	0.00805333	GB30578	N/A	N/A	N/A
GB49739	NA	1.53086	0.217712	0.000373694	0.0118127	NA	NA	NA	NA
GB53692	NA	1.52189	1.15996	0.000426282	0.013089	NA	NA	NA	NA
GB52518	NA	1.51751	3.80301	9.71e-05	0.00412912	NA	NA	NA	NA
GB41078	CG33977	1.51339	2.72118	0.000124231	0.00495095	GB12898	AM05511	XM_001122896.1	FBgn0053977
GB46469	NA	1.50994	2.22412	0.000196446	0.00722012	NA	NA	NA	NA
GB45536	CG31320	1.50976	3.34564	0.000115374	0.00468417	GB16518	AM09097	N/A	FBgn0051320
GB51793	CG13442	1.49039	4.5024	0.000116538	0.00471669	GB11494	AM04114	XM_393326.3	FBgn0034546
GB44892	NA	1.49016	0.294523	0.00142678	0.0333185	NA	NA	NA	NA
GB56006	NA	1.48988	0.807266	0.000574043	0.0167219	NA	NA	NA	NA
GB43946	NA	1.48471	3.91401	0.000121186	0.00484447	NA	NA	NA	NA
GB50973	CG32662	1.48081	5.43407	0.000114332	0.00467105	GB15906	AM08487	XM_001121858.1	FBgn0052662
GB53682	NA	1.47903	5.51127	0.000115018	0.00468417	NA	NA	NA	NA
GB41656	N/A	1.47836	2.13715	0.000244154	0.00851299	GB30544	N/A	N/A	N/A
GB46292	BBS8	1.46707	3.68837	0.000185702	0.00691302	GB10554	AM03181	XM_397338.2	FBgn0031255
GB47406	NA	1.46405	0.521699	0.00147357	0.0337648	NA	NA	NA	NA
GB43735	NA	1.4623	2.73944	0.000231043	0.00820139	NA	NA	NA	NA
GB51434	CG10864	1.45455	2.83576	0.000247604	0.00856793	GB11799	AM04418	XM_001122642.1	FBgn0038621
GB52592	N/A	1.45444	4.96635	0.00015213	0.00591757	GB17374	N/A	N/A	N/A
GB46706	CG13458	1.4525	2.07208	0.00030639	0.0100104	GB15138	AM07728	N/A	FBgn0036479
GB45933	NA	1.45186	2.97541	0.000238312	0.00839065	NA	NA	NA	NA
GB53411	CG16789	1.45004	1.03306	0.00105399	0.0261825	GB13345	AM05949	XM_001122486.1	FBgn0037712
GB49758	N/A	1.44886	2.81409	0.000275946	0.00931192	GB11387	N/A	N/A	N/A
GB48260	NA	1.42839	11.0417	0.000177408	0.00668082	NA	NA	NA	NA
GB48243	Cdk4	1.42764	3.76096	0.000239776	0.00839677	GB16688	AM09267	XM_391955.2	FBgn0016131
GB47206	NA	1.42762	1.95655	0.000307399	0.0100104	NA	NA	NA	NA
GB54525	CG5160	1.4243	6.31175	0.000191754	0.00709998	GB15876	AM08458	XM_393133.3	FBgn0031906
GB49951	NA	1.42401	0.834489	0.00112686	0.0277275	NA	NA	NA	NA
GB54572	Rpp30	1.4197	4.02327	0.000238312	0.00839065	GB15515	AM08100	N/A	FBgn0022246
GB48922	N/A	1.41047	3.37273	0.000267089	0.00908383	GB10255	N/A	N/A	N/A
GB53223	rho-4	1.41002	4.26887	0.000279474	0.00938225	GB16638	AM09216	XM_395780.3	FBgn0030318
GB45316	NA	1.4093	4.67818	0.000265417	0.00905066	NA	NA	NA	NA
GB48954	CG18508	1.40819	3.37134	0.000294786	0.0097452	GB18537	AM11097	N/A	FBgn0028746
GB53649	Mkp	1.40797	3.29164	0.000311383	0.0100885	GB10095	AM02723	XM_001121186.1	FBgn0083992
GB40494	NA	1.40719	0.665721	0.00116342	0.028573	NA	NA	NA	NA
GB44578	CG15040	1.40126	1.31259	0.000876774	0.0227366	GB19059	AM11614	N/A	FBgn0030940
GB40739	NA	1.39538	0.814066	0.00139248	0.0327737	NA	NA	NA	NA
GB48153	NA	1.39187	1.96198	0.000702981	0.0193919	NA	NA	NA	NA
GB55436	NA	1.39136	3.4578	0.000332562	0.0106305	NA	NA	NA	NA
GB43729	NA	1.3894	2.04664	0.00075113	0.0203306	NA	NA	NA	NA
GB55541	CG7326	1.38875	1.23265	0.000817694	0.0215593	GB19624	AM12175	N/A	FBgn0030970
GB54610	CG6574	1.38753	4.71943	0.000303098	0.00994407	GB16068	AM08649	XM_395888.3	FBgn0037846
GB47595	Sobp	1.3862	1.50027	0.000870013	0.0226517	GB30558	AM06687	XM_001122846.1	FBgn0033654
GB51419	CG14961	1.38511	2.21657	0.000740248	0.0201199	GB14189	AM06788	N/A	FBgn0035439
GB42885	CG34139	1.38221	3.39963	0.000388958	0.0122061	GB15237	AM07826	XM_394796.3	FBgn0083975
GB51648	NA	1.3796	1.35534	0.000974745	0.0246379	NA	NA	NA	NA
GB54678	N/A	1.37832	5.0383	0.000333022	0.0106305	GB19652	N/A	N/A	N/A
GB48066	Paps	1.36858	2.5015	0.000720204	0.0197403	GB11122	AM03746	XM_396499.3	FBgn0020389
GB50180	CG8420	1.36794	6.13632	0.000340944	0.0108302	GB12128	AM04749	XM_625212.2	FBgn0037664
GB51751	CG15117	1.36425	4.72436	0.000404902	0.0126759	GB14269	AM06868	XM_393305.3	FBgn0034417
GB55449	N/A	1.36095	3.79129	0.000423589	0.013089	GB12292	N/A	N/A	N/A
GB42324	CG9643	1.34772	5.85544	0.000414653	0.0129189	GB18681	AM11242	XM_624559.2	FBgn0031485
GB47487	CG10214	1.34299	2.70678	0.000606107	0.0174236	GB14160	AM06760	XM_624060.1	FBgn0039115
GB40090	NA	1.33542	2.91624	0.000714355	0.0196629	NA	NA	NA	NA
GB53691	NA	1.33358	1.10999	0.00185945	0.040985	NA	NA	NA	NA
GB50166	N/A	1.32926	1.56962	0.00148426	0.0339497	GB30039	N/A	N/A	N/A
GB46897	NA	1.32887	3.21903	0.000670414	0.018854	NA	NA	NA	NA
GB51277	NA	1.32797	3.63882	0.000629119	0.0179244	NA	NA	NA	NA
GB53197	NA	1.32665	2.17098	0.000703016	0.0193919	NA	NA	NA	NA
GB46620	NA	1.32384	5.47516	0.000526943	0.0155946	NA	NA	NA	NA
GB45355	N/A	1.31738	4.74443	0.000586713	0.0169768	GB12548	N/A	N/A	N/A
GB48516	NA	1.31359	1.25321	0.00201682	0.0434537	NA	NA	NA	NA
GB42201	CG4342	1.31087	5.97697	0.000585124	0.0169686	GB19438	AM11990	XM_624037.2	FBgn0038791
GB40810	CG7506	1.30877	3.51954	0.000694668	0.0192845	GB13512	AM06114	XM_001120936.1	FBgn0035805
GB46814	Cyp6a2	1.30779	3.24196	0.000726895	0.01984	GB14612	AM07209	XM_624792.2	FBgn0000473
GB46461	NA	1.30467	2.40517	0.000934862	0.0239561	NA	NA	NA	NA
GB47185	CG32227	1.30286	4.62759	0.000697065	0.0193097	GB19152	AM11706	XM_623826.2	FBgn0052227
GB45312	CG15727	1.2984	3.58299	0.000782282	0.0209555	GB30391	AM12750	N/A	FBgn0030410
GB53129	NA	1.29666	2.27475	0.00118315	0.0289388	NA	NA	NA	NA
GB47482	His1:CG33864	1.28961	5.32096	0.000762233	0.0204625	GB12218	AM04837	XM_001122184.1	FBgn0053864
GB51965	NA	1.28824	3.23966	0.000971957	0.0246153	NA	NA	NA	NA
GB47547	NA	1.28653	2.35039	0.00135239	0.032004	NA	NA	NA	NA
GB40340	N/A	1.28539	2.20069	0.0015072	0.0343537	GB11333	N/A	N/A	N/A
GB53603	CG3259	1.28353	3.08787	0.00111299	0.0274382	GB16759	AM09337	XM_623859.2	FBgn0038221
GB47177	Rm62	1.2814	5.36625	0.000785532	0.0209993	GB19518	AM12070	N/A	FBgn0003261
GB49524	NA	1.27754	3.62366	0.000956121	0.0244046	NA	NA	NA	NA
GB41744	CG14803	1.27742	2.892	0.00120418	0.029352	GB11053	AM03677	N/A	FBgn0023513
GB46595	CG12848	1.27596	3.46881	0.000949499	0.0242833	GB12011	AM04628	XM_001121217.1	FBgn0040666
GB42208	NA	1.26021	2.87211	0.00126784	0.0305599	NA	NA	NA	NA
GB42886	CG34139	1.25397	3.4816	0.00122098	0.0295952	GB10924	AM03549	XM_394796.3	FBgn0083975
GB55576	jing	1.25226	7.07293	0.000983756	0.0247214	GB19838	AM12385	XM_392199.3	FBgn0041145
GB48935	S	1.25144	2.64476	0.00145896	0.0336077	GB13389	AM05992	N/A	FBgn0003310
GB43639	NA	1.24013	3.78377	0.00130851	0.0312503	NA	NA	NA	NA
GB54240	NA	1.23962	1.92094	0.00207477	0.0443704	NA	NA	NA	NA
GB49788	CG9865	1.23695	4.58111	0.0012161	0.0295319	GB14892	AM07486	N/A	FBgn0034649
GB43353	CG1136	1.23251	4.16703	0.00145425	0.0336077	GB16710	AM09289	N/A	FBgn0035490
GB52933	kek5	1.23015	2.94011	0.00186439	0.040985	GB19774	AM12321	XM_394632.2	FBgn0031016
GB46563	CG15040	1.22845	2.75144	0.0017838	0.0397514	GB14610	AM07207	N/A	FBgn0030940
GB52245	CG1091	1.22799	5.21814	0.00129195	0.0309686	GB18910	AM11467	N/A	FBgn0037470
GB52239	NA	1.22729	9.01236	0.00121232	0.0294952	NA	NA	NA	NA
GB42339	CG11105	1.2227	4.50959	0.00140938	0.0329922	GB10319	AM02949	N/A	FBgn0030281
GB52856	btsz	1.22234	6.23605	0.00131798	0.0314187	GB13950	AM06548	XM_624743.2	FBgn0053555
GB45495	Hsp83	1.21039	7.44666	0.00142852	0.0333185	GB14494	AM07092	XM_395168.3	FBgn0001233
GB44102	NA	1.20528	3.5827	0.00184282	0.0408798	NA	NA	NA	NA
GB48665	Calx	1.20153	5.43848	0.00159798	0.0362319	GB17418	AM09990	XM_393309.3	FBgn0013995
GB50572	Osi14	1.20053	3.6525	0.0018594	0.040985	GB19255	AM11809	XM_392084.3	FBgn0040279
GB53032	CG14483	1.19813	4.16962	0.0017543	0.0393642	GB11669	AM04289	N/A	FBgn0034248
GB50064	N/A	1.1976	7.89602	0.00158417	0.0359818	GB12095	N/A	N/A	N/A
GB44263	CG7097	1.19571	5.28421	0.00171318	0.0386172	GB15122	AM07712	XM_396779.2	FBgn0034421
GB42649	CG3358	1.19552	5.49945	0.00171507	0.0386172	GB10101	AM02729	XM_395304.2	FBgn0033117
GB55106	CG4449	1.19126	5.14657	0.0017752	0.0396278	GB15870	AM08452	XM_001121139.1	FBgn0039065
GB41026	NA	1.18958	3.34445	0.00205235	0.044073	NA	NA	NA	NA
GB53593	NA	1.18763	3.59084	0.00214723	0.0452871	NA	NA	NA	NA
GB50585	N/A	1.18486	3.62494	0.00211418	0.0448814	GB18345	N/A	N/A	N/A
GB40903	CG11127	1.18387	3.26241	0.00224978	0.0469168	GB17824	AM10395	N/A	FBgn0033178
GB40933	Dhc62B	1.18366	3.34885	0.00222844	0.0465464	GB11243	AM03866	N/A	FBgn0013811
GB45054	NA	1.18035	5.0532	0.0019711	0.0426809	NA	NA	NA	NA
GB42169	N/A	1.17572	6.60095	0.00194844	0.0422607	GB10320	N/A	N/A	N/A
GB44068	bcn92	1.17362	4.77107	0.0021067	0.0447959	GB18492	AM11054	XM_001121663.1	FBgn0013432
GB40774	NA	1.16974	4.85301	0.00222091	0.0464638	NA	NA	NA	NA
GB47565	N/A	1.14951	7.98859	0.00240517	0.0497578	GB16631	N/A	N/A	N/A
GB46230	Obp56d	-1.15556	6.24187	0.00231606	0.0480675	GB15460	AM08047	NM_001040206.1	FBgn0034470
GB53965	N/A	-1.16069	4.67951	0.00232494	0.0481749	GB17509	N/A	N/A	N/A
GB45147	CG5958	-1.16095	8.69906	0.00217001	0.0456933	GB13236	AM05844	XM_624820.2	FBgn0031913
GB48364	NA	-1.16237	4.9677	0.00230531	0.0479209	NA	NA	NA	NA
GB50931	NA	-1.16788	6.16393	0.00209163	0.0446013	NA	NA	NA	NA
GB55215	yellow-d	-1.1705	3.43953	0.00242006	0.0499863	GB16324	AM08904	NM_001024697.1	FBgn0041712
GB42804	nahoda	-1.17057	7.23501	0.00201385	0.0434537	GB15980	AM08561	XM_396216.2	FBgn0034797
GB53318	Jra	-1.17543	4.95318	0.00203413	0.043754	GB12004	AM04621	XM_001122040.1	FBgn0001291
GB41358	Ef1alpha100E	-1.17633	10.7751	0.00189322	0.0414129	GB16844	AM09422	NM_001014993.1	FBgn0000557
GB52090	CG9895	-1.17766	3.84582	0.0021805	0.0458399	GB18090	AM10660	XM_624769.1	FBgn0034810
GB40119	Faa	-1.18054	5.75624	0.00190609	0.0415501	GB13982	AM06580	XM_624587.2	FBgn0016013
GB43737	CG1213	-1.18586	5.38954	0.00183444	0.04081	GB16063	AM08644	XM_623820.2	FBgn0037387
GB44548	Gld	-1.19092	3.32554	0.00209412	0.0446013	GB13065	AM05674	XM_623440.2	FBgn0001112
GB52017	NA	-1.19653	4.47388	0.00172062	0.0386752	NA	NA	NA	NA
GB51188	CG18445	-1.20653	7.74557	0.00146557	0.0337004	GB15142	AM07732	XM_624718.1	FBgn0033476
GB46579	Zw	-1.20679	7.04318	0.00146993	0.0337408	GB15779	AM08361	XM_001121185.1	FBgn0004057
GB54076	N/A	-1.21042	5.00416	0.00150511	0.0343537	GB12725	N/A	N/A	N/A
GB47104	CG6426	-1.21396	6.67026	0.00139884	0.0328638	GB19988	AM12535	XM_393161.3	FBgn0034162
GB48746	CG5397	-1.21688	7.31961	0.00134245	0.0318269	GB15536	AM08121	XM_393670.3	FBgn0031327
GB44634	NA	-1.21691	5.28103	0.0014015	0.0328671	NA	NA	NA	NA
GB48505	N/A	-1.21969	11.2262	0.00129102	0.0309686	GB11665	N/A	N/A	N/A
GB48174	CG12164	-1.22005	2.22021	0.00191725	0.0417235	GB13457	AM06061	XM_392687.3	FBgn0033158
GB45193	CG9547	-1.22284	5.65431	0.00130846	0.0312503	GB14051	AM06650	XM_393736.2	FBgn0031824
GB53261	NA	-1.22319	4.28815	0.00144758	0.033524	NA	NA	NA	NA
GB52955	CG12206	-1.23313	3.64377	0.00138426	0.0326393	GB11664	AM04284	XM_394633.3	FBgn0029662
GB52432	NA	-1.23886	6.84681	0.00110702	0.027343	NA	NA	NA	NA
GB54860	NA	-1.23998	1.83971	0.00207645	0.0443704	NA	NA	NA	NA
GB55614	N/A	-1.24163	2.00557	0.00213235	0.0450639	GB14663	N/A	N/A	N/A
GB42351	CG1444	-1.24488	7.77843	0.00103979	0.0259288	GB10228	AM02855	XM_001121130.1	FBgn0029975
GB47273	CG6113	-1.24515	4.29119	0.00116695	0.0286056	GB10537	AM03164	XM_624963.2	FBgn0032264
GB41660	N/A	-1.24538	1.9034	0.00189342	0.0414129	GB30542	N/A	N/A	N/A
GB51828	CG10710	-1.24595	5.33776	0.00107668	0.0266442	GB16976	AM09553	XM_001121582.1	FBgn0036377
GB51238	desat1	-1.24637	8.97998	0.00101803	0.0254842	GB11596	AM04216	XM_623922.2	FBgn0043044
GB55483	bt	-1.25035	9.36936	0.000981097	0.0247024	GB11358	AM03979	XR_015049.1	FBgn0005666
GB52829	NA	-1.25127	11.7267	0.000970388	0.0246153	NA	NA	NA	NA
GB48107	NA	-1.25352	1.03338	0.00220881	0.0462852	NA	NA	NA	NA
GB44711	CG8129	-1.25385	3.16251	0.00118499	0.0289388	GB10482	AM03109	N/A	FBgn0037684
GB46597	Esp	-1.25422	4.65912	0.00102165	0.0255256	GB16557	AM09137	XM_397373.2	FBgn0013953
GB54390	NA	-1.25799	2.9113	0.00132875	0.0316175	NA	NA	NA	NA
GB47974	alpha-Est7	-1.25876	7.35396	0.000918304	0.0235783	GB15030	AM07621	XM_001121897.1	FBgn0015575
GB40077	CG9009	-1.25998	10.3677	0.000896855	0.0231189	GB19085	AM11640	XM_001121814.1	FBgn0027601
GB41540	N/A	-1.26345	2.6176	0.00134014	0.0318269	GB18660	N/A	N/A	N/A
GB50007	N/A	-1.26464	4.2479	0.000967949	0.0246098	GB30027	N/A	N/A	N/A
GB54164	NA	-1.27063	8.1825	0.000818098	0.0215593	NA	NA	NA	NA
GB49885	Cyp6a17	-1.27463	6.67645	0.000804439	0.0213727	GB15793	AM08375	XM_395671.2	FBgn0015714
GB49041	CG4963	-1.27716	4.80234	0.000831687	0.0218288	GB18717	AM11278	XM_395257.2	FBgn0039561
GB54507	RfaBp	-1.27748	13.233	0.000762305	0.0204625	GB11059	AM03683	XM_392490.3	FBgn0016724
GB50091	sr	-1.27953	4.81245	0.000819773	0.0215597	GB15421	AM08008	XM_001122050.1	FBgn0003499
GB52820	NA	-1.28058	3.13516	0.00101429	0.0254396	NA	NA	NA	NA
GB49328	CG1441	-1.28536	4.04664	0.000835251	0.0218782	GB13695	AM06293	XM_624490.2	FBgn0033464
GB45440	ppk16	-1.28582	3.58936	0.000875723	0.0227366	GB18340	AM10904	N/A	FBgn0065108
GB49416	msta	-1.28663	1.50947	0.00169532	0.0383055	GB17649	AM10223	XM_001122203.1	FBgn0053548
GB46795	Ppn	-1.28862	8.40121	0.000692474	0.0192647	GB16153	AM08732	XM_396472.3	FBgn0003137
GB52702	CG30035	-1.2998	7.44566	0.000626775	0.0178968	GB11553	AM04173	XM_624967.2	FBgn0050035
GB42558	olf186-F	-1.30139	3.49273	0.000791436	0.02108	GB11777	AM04396	N/A	FBgn0041585
GB48147	N/A	-1.30279	1.71385	0.00143101	0.0333185	GB15721	N/A	N/A	N/A
GB51729	CG6178	-1.30644	11.259	0.000581947	0.0169142	GB13289	AM05896	XM_001122350.1	FBgn0039156
GB54806	CG31100	-1.30759	6.02377	0.000598263	0.0172725	GB17752	AM10325	XM_623947.2	FBgn0051100
GB41806	CG10126	-1.30991	5.15021	0.000606688	0.0174236	GB17450	AM10022	XM_392882.3	FBgn0038088
GB52325	CG11281	-1.31065	1.57774	0.00126159	0.0304658	GB17341	AM09916	XM_001120450.1	FBgn0036347
GB48321	vanin-like	-1.31477	6.11336	0.000557982	0.0163743	GB19799	AM12346	XM_397073.3	FBgn0040069
GB54490	CG13284	-1.31544	3.70729	0.000689144	0.0192545	GB11263	AM03886	XM_393710.2	FBgn0032614
GB55803	N/A	-1.31587	2.92496	0.000737339	0.0200828	GB18401	N/A	N/A	N/A
GB40838	N/A	-1.31592	3.71977	0.000659312	0.0187026	GB13443	N/A	N/A	N/A
GB44560	NA	-1.31668	5.55342	0.000558329	0.0163743	NA	NA	NA	NA
GB41052	N/A	-1.31891	0.243759	0.0020093	0.0434356	GB16106	N/A	N/A	N/A
GB45028	CG11034	-1.31945	7.64007	0.000520514	0.0154395	GB14496	AM07094	XM_393818.2	FBgn0031741
GB47346	ppa	-1.32295	4.23654	0.000571583	0.0166876	GB15373	AM07961	XM_393659.2	FBgn0020257
GB53230	GRHR	-1.32782	5.15311	0.000508282	0.0151112	GB16857	AM12810	NM_001040264.1	FBgn0025595
GB55301	N/A	-1.32914	7.91366	0.000473508	0.0142403	GB16599	N/A	N/A	N/A
GB50627	CG1443	-1.32983	6.75959	0.000477282	0.0143207	GB11412	AM04033	XM_395449.3	FBgn0039620
GB40253	NA	-1.33192	8.12601	0.00046106	0.0139304	NA	NA	NA	NA
GB45149	CG10026	-1.33634	5.17059	0.000471845	0.0142232	GB18562	AM11122	XM_391912.2	FBgn0032785
GB49890	Cyp6a2	-1.34107	6.64954	0.000430263	0.0131529	GB17434	AM10006	NM_001040234.1	FBgn0000473
GB45596	Baldspot	-1.34604	6.90425	0.00040643	0.0126931	GB19070	AM11625	XR_014905.1	FBgn0036650
GB40234	CG3168	-1.34622	5.23494	0.000425752	0.013089	GB20043	AM12590	N/A	FBgn0029896
GB50053	Or13a	-1.34821	3.14907	0.000555639	0.0163693	GB13121	AM05729	XM_394081.2	FBgn0030715
GB51979	CG2157	-1.34855	2.40888	0.000688387	0.0192545	GB13936	AM06534	XM_625277.2	FBgn0030244
GB49400	CG17086	-1.35356	4.56828	0.000425012	0.013089	GB12331	AM04950	XM_396314.3	FBgn0032310
GB43284	NA	-1.35375	1.89849	0.000817192	0.0215593	NA	NA	NA	NA
GB52596	CG5390	-1.35912	0.312853	0.00207575	0.0443704	GB14366	AM06964	N/A	FBgn0032213
GB55894	NA	-1.36145	0.877544	0.00177429	0.0396278	NA	NA	NA	NA
GB40523	NA	-1.36467	3.66755	0.000424187	0.013089	NA	NA	NA	NA
GB44987	N/A	-1.36838	7.04949	0.000326675	0.0104794	GB19378	N/A	N/A	N/A
GB44192	CG18095	-1.37304	6.52713	0.000316588	0.010181	GB13790	AM06389	N/A	FBgn0028872
GB53860	N/A	-1.37466	6.29531	0.000313125	0.0101197	GB10220	N/A	N/A	N/A
GB40619	TpnC41C	-1.37518	6.98273	0.000307584	0.0100104	GB13594	AM06194	NM_001011651.1	FBgn0013348
GB54817	Mp20	-1.37867	9.20862	0.000291724	0.00968625	GB10717	AM03342	XM_392501.3	FBgn0002789
GB46926	Tektin-C	-1.38188	1.96093	0.000724313	0.0198111	GB12974	AM05587	XM_397385.2	FBgn0035638
GB51783	N/A	-1.38314	5.97095	0.000289108	0.00963102	GB10855	N/A	N/A	N/A
GB55030	N/A	-1.38403	8.54513	0.000277608	0.00934375	GB19297	N/A	N/A	N/A
GB45746	Cyp6a13	-1.3841	4.45595	0.000308202	0.0100104	GB14913	AM07505	XM_623592.1	FBgn0033304
GB43302	N/A	-1.38624	9.05722	0.000271096	0.00919382	GB11432	N/A	N/A	N/A
GB48040	NA	-1.38952	6.27857	0.000271739	0.00919382	NA	NA	NA	NA
GB42341	NA	-1.39126	0.975242	0.000980491	0.0247024	NA	NA	NA	NA
GB50595	CG10638	-1.39335	9.22199	0.000252274	0.00864786	GB19030	AM11585	XM_624398.2	FBgn0036290
GB44168	NA	-1.39387	1.16439	0.00105349	0.0261825	NA	NA	NA	NA
GB46227	NA	-1.39797	6.46355	0.000247963	0.00856793	NA	NA	NA	NA
GB51223	N/A	-1.40273	6.38504	0.000239778	0.00839677	GB17538	N/A	N/A	N/A
GB50005	Kaz1-ORFB	-1.40457	6.87334	0.000229924	0.00818405	GB13615	AM06214	XM_624835.2	FBgn0063923
GB50932	GATAe	-1.4062	1.13624	0.00067106	0.018854	GB14169	AM06769	XM_001121244.1	FBgn0038391
GB45609	Fmo-2	-1.40868	7.11709	0.000219847	0.00789022	GB15768	AM08350	XM_001122155.1	FBgn0033079
GB55212	N/A	-1.41027	1.34928	0.00074383	0.020175	GB12527	N/A	N/A	N/A
GB49401	CG11160	-1.41768	0.298412	0.0015663	0.0356382	GB17689	AM10262	XM_001121590.1	FBgn0030257
GB48203	LanB1	-1.4187	7.76457	0.000197791	0.00723859	GB13917	AM06515	XM_001122457.1	FBgn0002527
GB42673	CG14946	-1.42308	5.03653	0.000202516	0.0073907	GB12273	AM04892	XM_001120928.1	FBgn0032405
GB50247	CG2839	-1.42583	4.45402	0.000215059	0.00780459	GB14286	AM06886	N/A	FBgn0031273
GB52321	CG10999	-1.42852	4.82617	0.000195711	0.00722012	GB10476	AM03103	XM_001120219.1	FBgn0037381
GB49662	InR	-1.42993	5.64143	0.000183731	0.00685931	GB30322	AM08479	XM_397038.3	FBgn0013984
GB47977	sls	-1.43783	11.4099	0.000161101	0.00622922	GB12411	AM05028	N/A	FBgn0003432
GB51741	PGRP-SA	-1.43825	7.69411	0.000162388	0.00626036	GB17879	AM10450	XM_001123180.1	FBgn0030310
GB48493	NA	-1.43957	0.217535	0.00127099	0.030579	NA	NA	NA	NA
GB42485	NA	-1.44104	3.95881	0.000196731	0.00722012	NA	NA	NA	NA
GB43308	NA	-1.44188	1.66718	0.000419352	0.013034	NA	NA	NA	NA
GB52817	NA	-1.44607	0.880865	0.000905429	0.0232937	NA	NA	NA	NA
GB47990	Tm2	-1.4462	7.22486	0.000151129	0.00589631	GB10939	AM03564	XM_391961.3	FBgn0004117
GB43586	CG13566	-1.4468	4.11575	0.000181011	0.00677721	GB11384	AM04007	N/A	FBgn0034942
GB49614	gfzf	-1.44776	4.05526	0.000176302	0.0066779	GB15512	AM08097	XM_001121730.1	FBgn0053546
GB49124	N/A	-1.44858	6.56339	0.000149298	0.0058424	GB18011	N/A	N/A	N/A
GB51058	Lmpt	-1.44947	6.49086	0.000147714	0.00579789	GB17555	AM10127	XM_393694.3	FBgn0036672
GB44564	CG3153	-1.44955	8.1899	0.00014439	0.00568458	GB19075	AM11630	XM_001120140.1	FBgn0038198
GB41222	mthl10	-1.45071	3.06277	0.00021835	0.00785817	GB11695	AM04315	XM_001120679.1	FBgn0035132
GB50034	Rh2	-1.4602	4.04009	0.000635992	0.0180805	GB19336	AM11889	N/A	FBgn0003248
GB42410	NA	-1.46424	2.63529	0.000207129	0.00753787	NA	NA	NA	NA
GB54890	cn	-1.46473	1.97154	0.000340594	0.0108302	GB13903	AM06501	XM_624243.1	FBgn0000337
GB55225	fw	-1.46795	4.75504	0.000131473	0.00520472	GB11792	AM04411	XM_396985.2	FBgn0001083
GB41767	NA	-1.46797	1.56258	0.000300291	0.00990197	NA	NA	NA	NA
GB55211	NA	-1.47036	0.836209	0.000671905	0.018854	NA	NA	NA	NA
GB40212	NA	-1.47139	2.88927	0.000191818	0.00709998	NA	NA	NA	NA
GB45913	l(2)efl	-1.47402	7.04367	0.000114225	0.00467105	GB14621	AM07218	XM_001120194.1	FBgn0011296
GB47165	N/A	-1.47882	4.5777	0.000118884	0.00479673	GB19704	N/A	N/A	N/A
GB40233	NA	-1.47989	1.54234	0.00030281	0.00994407	NA	NA	NA	NA
GB49750	NA	-1.4799	5.34665	0.000112225	0.00462865	NA	NA	NA	NA
GB41310	Act88F	-1.48097	7.91529	0.00010498	0.00439968	GB17232	AM09807	N/A	FBgn0000047
GB53755	CG6414	-1.48101	8.23812	0.000104405	0.00438972	GB15327	AM07915	NM_001011563.1	FBgn0029690
GB52161	CG32405	-1.48151	4.50833	0.000119514	0.00480719	GB14537	AM07136	XM_395664.3	FBgn0052405
GB50227	NA	-1.48213	0.342993	0.000845852	0.0220669	NA	NA	NA	NA
GB46225	Os-E	-1.48512	5.24514	0.000107706	0.00448387	GB16826	AM09404	NM_001040205.1	FBgn0010403
GB45906	l(2)efl	-1.48752	7.03803	9.95e-05	0.00421122	GB18662	AM11223	XM_393575.3	FBgn0011296
GB51683	N/A	-1.48771	8.75284	9.73e-05	0.00412912	GB16448	N/A	N/A	N/A
GB52387	N/A	-1.48814	0.97708	0.000618302	0.0176938	GB16411	N/A	N/A	N/A
GB55029	NA	-1.4905	1.09569	0.000505031	0.015049	NA	NA	NA	NA
GB51653	N/A	-1.49068	10.1291	9.38e-05	0.00402251	GB18022	N/A	N/A	N/A
GB44494	CG8646	-1.49308	5.85319	9.54e-05	0.00407784	GB11067	AM03691	N/A	FBgn0033763
GB46229	NA	-1.49972	3.24144	0.000121176	0.00484447	NA	NA	NA	NA
GB42459	NA	-1.50076	-0.0788606	0.00186356	0.040985	NA	NA	NA	NA
GB48765	CG8389	-1.50181	3.33704	0.000111108	0.00459718	GB17070	AM09646	XM_393662.3	FBgn0034063
GB43029	NA	-1.51144	8.27086	7.62e-05	0.00334331	NA	NA	NA	NA
GB45000	swi2	-1.5139	0.790623	0.000445769	0.0135314	GB16800	AM09377	XM_001120857.1	FBgn0034262
GB41202	NA	-1.5147	1.4128	0.000246339	0.0085573	NA	NA	NA	NA
GB41306	N/A	-1.51557	8.39381	7.29e-05	0.00323121	GB17681	N/A	N/A	N/A
GB41311	NA	-1.51729	5.64784	7.6e-05	0.00334331	NA	NA	NA	NA
GB48961	CG32250	-1.51732	10.7697	7.09e-05	0.00317598	GB13621	AM06220	XM_623633.2	FBgn0052250
GB42052	N/A	-1.51747	2.61738	0.000124788	0.00495794	GB10499	N/A	N/A	N/A
GB40005	CG14035	-1.52247	-0.397904	0.00211946	0.0449202	GB18521	AM11083	XM_001121030.1	FBgn0031685
GB44209	CG2767	-1.52427	5.45053	7.06e-05	0.00317256	GB15375	AM07963	XM_394676.2	FBgn0037537
GB45211	TpnC73F	-1.52431	6.31081	6.87e-05	0.00309964	GB10545	AM03172	NM_001014430.1	FBgn0010424
GB46537	DNaseII	-1.52685	4.48844	7.77e-05	0.00339691	GB14548	AM07147	XM_396933.3	FBgn0000477
GB51834	CG3252	-1.53181	1.44553	0.000224032	0.00801825	GB30094	AM10985	XM_001121271.1	FBgn0029762
GB45833	NA	-1.53192	4.2091	7.24e-05	0.00322181	NA	NA	NA	NA
GB52331	NA	-1.53695	1.57265	0.000173162	0.00661684	NA	NA	NA	NA
GB42493	NA	-1.5468	4.54256	6.06e-05	0.00275394	NA	NA	NA	NA
GB44204	slbo	-1.54752	5.57538	5.47e-05	0.00253844	GB14998	AM07589	XM_394681.2	FBgn0005638
GB41308	Act87E	-1.55303	8.37244	4.9e-05	0.00233906	GB18365	AM10929	XM_623823.2	FBgn0000046
GB48819	NA	-1.55991	-0.446978	0.00187771	0.0412081	NA	NA	NA	NA
GB54508	CG31974	-1.56003	8.31933	4.54e-05	0.00219305	GB11814	AM04433	XM_001121288.1	FBgn0051974
GB55516	mav	-1.56014	4.24678	5.45e-05	0.00253707	GB13629	AM06228	XM_001122118.1	FBgn0039914
GB41642	N/A	-1.56196	3.69252	5.97e-05	0.00272216	GB12718	N/A	N/A	N/A
GB48269	NA	-1.56515	3.91149	5.5e-05	0.00254202	NA	NA	NA	NA
GB48962	NA	-1.57246	7.12673	4.01e-05	0.00197013	NA	NA	NA	NA
GB43513	NA	-1.57282	3.09901	7.12e-05	0.00317738	NA	NA	NA	NA
GB53865	N/A	-1.57585	7.20573	3.87e-05	0.00191718	GB12131	N/A	N/A	N/A
GB51521	NA	-1.57883	1.20508	0.000166371	0.00639494	NA	NA	NA	NA
GB55965	NA	-1.58337	3.43851	4.92e-05	0.00233906	NA	NA	NA	NA
GB44370	CG3880	-1.58923	5.28398	3.58e-05	0.00181613	GB19241	AM11795	XM_396790.3	FBgn0035057
GB51089	N/A	-1.58958	3.03354	5.34e-05	0.00250426	GB10901	N/A	N/A	N/A
GB41324	NA	-1.59027	-0.451258	0.0014377	0.0333546	NA	NA	NA	NA
GB55615	CG9812	-1.60361	5.32646	3.06e-05	0.00159679	GB12679	AM05294	XM_625279.2	FBgn0034860
GB50454	CG7000	-1.60494	4.56732	3.11e-05	0.00160343	GB12830	AM05445	XM_001121085.1	FBgn0038867
GB55325	N/A	-1.60929	5.06312	2.95e-05	0.00154298	GB17660	N/A	N/A	N/A
GB46006	CG8132	-1.61469	5.13487	2.73e-05	0.00144887	GB15025	AM07616	XM_624147.2	FBgn0037687
GB52138	NA	-1.61744	0.0596049	0.000503862	0.0150487	NA	NA	NA	NA
GB50885	CG14984	-1.61907	6.03455	2.53e-05	0.00135176	GB17058	AM09634	XM_393146.3	FBgn0035480
GB48256	NA	-1.61912	5.30782	2.56e-05	0.00136519	NA	NA	NA	NA
GB51652	NA	-1.61956	7.30959	2.4e-05	0.00129841	NA	NA	NA	NA
GB52958	mab-2	-1.62105	3.39448	3.32e-05	0.00169945	GB11848	AM04467	XM_623072.2	FBgn0029003
GB52087	CG1443	-1.62934	2.60063	3.84e-05	0.00190977	GB12054	AM04671	XM_624769.1	FBgn0039620
GB48044	NA	-1.64078	4.01208	2.36e-05	0.00128518	NA	NA	NA	NA
GB40240	Mlc2	-1.64339	7.23911	1.85e-05	0.00104301	GB13399	AM06002	XM_393371.3	FBgn0002773
GB46635	NA	-1.64424	7.00294	1.83e-05	0.00103896	NA	NA	NA	NA
GB49902	SpdS	-1.64578	5.4969	1.9e-05	0.00105768	GB12895	AM05508	XM_001120306.1	FBgn0037723
GB52496	CG5704	-1.6469	1.73954	5.45e-05	0.00253707	GB14679	AM07276	XM_394354.3	FBgn0026570
GB49240	Aldh	-1.64721	11.8946	1.73e-05	0.000987409	GB12741	AM05356	XM_623081.2	FBgn0012036
GB43028	NA	-1.64935	2.16109	3.76e-05	0.00187757	NA	NA	NA	NA
GB51356	Cyp4g15	-1.65051	5.46779	1.79e-05	0.00101744	GB11973	AM04590	NM_001040233.1	FBgn0030304
GB45115	NA	-1.65185	2.26591	3.66e-05	0.00185058	NA	NA	NA	NA
GB51059	NA	-1.65319	8.2892	1.63e-05	0.000946034	NA	NA	NA	NA
GB42794	CG5867	-1.65475	5.82528	1.71e-05	0.000981282	GB10192	AM02819	XM_393105.3	FBgn0027586
GB55964	CG10672	-1.66267	3.60812	1.99e-05	0.00110497	GB18991	AM11547	XM_624763.2	FBgn0035588
GB51673	Dhc93AB	-1.66768	7.18331	1.4e-05	0.00082259	GB11916	AM04533	XM_395361.3	FBgn0013812
GB55210	yellow-h	-1.67206	-0.352061	0.000664294	0.0188029	GB11922	AM04539	XM_001122071.1	FBgn0039896
GB55546	CG5987	-1.67372	2.67083	2.48e-05	0.00133137	GB14451	AM07049	N/A	FBgn0039501
GB51787	Mlc1	-1.67625	6.98211	1.29e-05	0.000772319	GB16215	AM08793	XR_014893.1	FBgn0002772
GB44222	CG1674	-1.67683	5.33577	1.36e-05	0.000809295	GB19666	AM00837	N/A	FBgn0039897
GB53266	FucTC	-1.69767	3.8391	1.29e-05	0.000772319	GB17182	AM09757	XM_001120699.1	FBgn0044872
GB50434	CG8785	-1.69941	6.10033	9.97e-06	0.00061126	GB14741	AM07338	XM_396568.2	FBgn0033760
GB46134	NA	-1.70612	-0.385304	0.000447854	0.013563	NA	NA	NA	NA
GB55070	CAH2	-1.70856	3.73658	1.32e-05	0.000788557	GB10694	AM03319	XM_001121424.1	FBgn0027843
GB53497	NA	-1.71984	-0.587628	0.00184387	0.0408798	NA	NA	NA	NA
GB54888	CG1942	-1.7199	5.92715	8.07e-06	0.00050193	GB13930	AM06528	XM_393396.2	FBgn0033215
GB47579	N/A	-1.72112	3.63451	1.2e-05	0.000723019	GB10463	N/A	N/A	N/A
GB40261	CG9796	-1.7232	6.95754	7.52e-06	0.000472043	GB16552	AM09132	XM_624974.2	FBgn0038149
GB53286	f	-1.73028	1.21364	4.72e-05	0.00226136	GB14006	AM06604	XM_392917.3	FBgn0000630
GB42492	CG17181	-1.73748	2.57327	1.4e-05	0.00082259	GB12968	AM05581	XM_001120596.1	FBgn0035144
GB49565	CG18622	-1.74603	5.5854	6.01e-06	0.00038824	GB11821	AM04440	N/A	FBgn0038460
GB55407	NA	-1.74613	2.69673	1.15e-05	0.000697529	NA	NA	NA	NA
GB49327	CG12268	-1.74711	2.41961	1.85e-05	0.00104301	GB14540	AM07139	XM_396740.3	FBgn0039131
GB45032	NA	-1.75158	-0.735169	0.000895288	0.0231189	NA	NA	NA	NA
GB49363	CG10345	-1.75837	4.84699	5.6e-06	0.000363819	GB13813	AM06412	XM_396085.3	FBgn0027562
GB52715	CG33156	-1.76155	0.913455	3.75e-05	0.00187757	GB16468	AM09047	XM_392018.3	FBgn0053156
GB48081	CG18735	-1.76178	0.514514	6.55e-05	0.00296719	GB14774	AM07369	XM_001120051.1	FBgn0042098
GB51844	CG15279	-1.76541	2.36566	1.03e-05	0.000628208	GB15100	AM07691	XM_001121205.1	FBgn0028886
GB47855	NA	-1.76853	0.775082	3.74e-05	0.00187757	NA	NA	NA	NA
GB50124	N/A	-1.76885	4.37366	5.45e-06	0.000357433	GB10334	N/A	N/A	N/A
GB50914	NA	-1.7704	-1.1869	0.00107493	0.0266442	NA	NA	NA	NA
GB40839	N/A	-1.78035	1.02664	3.1e-05	0.00160262	GB20157	N/A	N/A	N/A
GB55598	NA	-1.78211	7.58866	3.72e-06	0.000250557	NA	NA	NA	NA
GB50509	CG6124	-1.78262	7.31712	3.71e-06	0.000250557	GB13979	AM06577	XM_394098.3	FBgn0039484
GB53179	ppk23	-1.78327	5.33827	3.96e-06	0.000262555	GB19932	AM12479	N/A	FBgn0030844
GB49321	Sodh-2	-1.78599	9.02969	3.5e-06	0.000239535	GB18719	AM11280	XM_393651.3	FBgn0022359
GB52052	CG6414	-1.7974	10.6378	3.04e-06	0.000212413	GB11403	AM04024	XM_391943.3	FBgn0029690
GB51593	NA	-1.79935	5.10521	3.33e-06	0.000228963	NA	NA	NA	NA
GB43703	CG15696	-1.80484	-0.916777	0.00145858	0.0336077	GB15571	AM08155	N/A	FBgn0038833
GB50101	CG9990	-1.81266	6.77572	2.62e-06	0.000186259	GB15676	AM08259	XM_393164.3	FBgn0039594
GB49154	Buffy	-1.8127	4.87549	2.92e-06	0.000204872	GB18455	AM11018	XM_395083.3	FBgn0040491
GB41011	ss	-1.81376	4.79233	2.91e-06	0.000204872	GB10549	AM03176	N/A	FBgn0003513
GB47854	NA	-1.83767	0.663678	2.03e-05	0.00111837	NA	NA	NA	NA
GB46679	CG11575	-1.84071	-0.738638	0.000388268	0.0122061	GB14653	AM07250	N/A	FBgn0039879
GB45148	CG10237	-1.8455	2.84638	3.24e-06	0.000223652	GB13518	AM06120	XM_001122721.1	FBgn0032783
GB46699	NA	-1.84558	2.71181	3.56e-06	0.000242344	NA	NA	NA	NA
GB44460	CG1583	-1.8466	3.24354	3.11e-06	0.000216276	GB15330	AM07918	N/A	FBgn0030013
GB41912	CG3609	-1.87687	4.95083	1.32e-06	9.94e-05	GB19935	AM12482	XM_624405.2	FBgn0031418
GB51494	CG10924	-1.8848	4.21088	1.37e-06	0.000103016	GB16196	AM08773	XM_396295.3	FBgn0034356
GB44607	NA	-1.89289	-0.341637	0.000113461	0.00466484	NA	NA	NA	NA
GB46085	NA	-1.8992	4.44476	1.11e-06	8.56e-05	NA	NA	NA	NA
GB44500	fau	-1.89997	6.80713	9.08e-07	7.19e-05	GB12575	AM05191	XM_001120366.1	FBgn0020439
GB53579	CG31148	-1.90017	4.5853	1.09e-06	8.5e-05	GB13722	AM06320	XM_393208.3	FBgn0051148
GB50110	NA	-1.92112	3.75931	1.04e-06	8.18e-05	NA	NA	NA	NA
GB42607	Cyt-b5	-1.93199	2.03506	1.77e-06	0.000128808	GB12288	AM04907	XM_001120774.1	FBgn0033189
GB52023	N/A	-1.93218	4.93716	6.74e-07	5.37e-05	GB15409	N/A	N/A	N/A
GB44613	NA	-1.93899	6.47412	5.65e-07	4.64e-05	NA	NA	NA	NA
GB54818	Mlp84B	-1.94026	7.89964	5.37e-07	4.47e-05	GB19606	AM12158	XM_394758.3	FBgn0014863
GB49386	NA	-1.94295	4.73046	6.29e-07	5.07e-05	NA	NA	NA	NA
GB54153	NA	-1.94631	2.25883	1.6e-06	0.00011824	NA	NA	NA	NA
GB46527	NA	-1.9504	7.55332	4.73e-07	3.97e-05	NA	NA	NA	NA
GB43580	N/A	-1.96019	6.75397	4.28e-07	3.68e-05	GB16587	N/A	N/A	N/A
GB49175	CG11796	-1.96508	5.01068	4.52e-07	3.81e-05	GB18360	AM10924	XM_001121254.1	FBgn0036992
GB41545	CG11314	-1.96776	10.144	3.74e-07	3.28e-05	GB30316	AM07768	XM_392711.3	FBgn0039800
GB43876	NA	-1.96802	4.97368	4.26e-07	3.68e-05	NA	NA	NA	NA
GB42467	CG7365	-1.98913	6.27363	3.02e-07	2.75e-05	GB10753	AM03378	XM_624265.2	FBgn0036939
GB55765	Pkg21D	-1.99055	2.70831	6.68e-07	5.36e-05	GB13238	AM05846	XM_001122119.1	FBgn0000442
GB40164	CG11159	-2.00083	6.85009	2.55e-07	2.39e-05	GB15106	AM07697	XM_001120136.1	FBgn0034539
GB41552	N/A	-2.00287	-1.17644	0.000842015	0.022011	GB16653	N/A	N/A	N/A
GB41945	NA	-2.00832	1.89332	1.12e-06	8.62e-05	NA	NA	NA	NA
GB47279	Cyp6g2	-2.01426	10.1655	2.06e-07	1.97e-05	GB19306	AM11859	XM_623952.2	FBgn0033696
GB45174	TpnC25D	-2.0155	4.07364	2.95e-07	2.7e-05	GB19642	AM12193	NM_001011653.1	FBgn0031692
GB48129	N/A	-2.02306	1.58399	1.21e-06	9.23e-05	GB19488	N/A	N/A	N/A
GB50156	CG18410	-2.03921	6.59701	1.57e-07	1.53e-05	GB14926	AM07517	XM_001122207.1	FBgn0039226
GB42924	CG4334	-2.04231	2.99076	3.41e-07	3.05e-05	GB13098	AM05706	XM_395905.2	FBgn0038312
GB45910	l(2)efl	-2.04991	4.4157	1.81e-07	1.75e-05	GB14435	AM07033	XM_001120006.1	FBgn0011296
GB53354	CG14945	-2.05967	2.85683	2.55e-07	2.39e-05	GB14001	AM06599	XM_001122651.1	FBgn0032402
GB47885	Cyp304a1	-2.06978	1.9827	4.43e-07	3.77e-05	GB30235	AM03481	XM_001119928.1	FBgn0038095
GB47270	Cyp4c3	-2.07555	6.09986	9.97e-08	1.04e-05	GB10905	AM03530	XM_397272.3	FBgn0015032
GB46528	NA	-2.07701	8.88882	9.13e-08	9.72e-06	NA	NA	NA	NA
GB51697	Lsp2	-2.07802	5.0728	1.08e-07	1.1e-05	GB10869	AM03494	NM_001011600.1	FBgn0002565
GB45595	NA	-2.07968	-1.09777	0.000374944	0.0118235	NA	NA	NA	NA
GB48511	CG7365	-2.07988	4.13695	1.32e-07	1.31e-05	GB17646	AM10220	XM_395971.2	FBgn0036939
GB45088	N/A	-2.08321	0.119262	6.46e-06	0.000413693	GB10642	N/A	N/A	N/A
GB47668	CG31871	-2.08467	3.47511	1.49e-07	1.47e-05	GB19317	AM11870	XM_393487.3	FBgn0051871
GB40035	NA	-2.09346	-0.319045	2.47e-05	0.00133054	NA	NA	NA	NA
GB50012	NA	-2.09374	8.01026	7.4e-08	7.95e-06	NA	NA	NA	NA
GB43711	Cyp9f2	-2.09848	2.38337	2.64e-07	2.45e-05	GB19055	AM11610	N/A	FBgn0038037
GB41766	NA	-2.09976	-1.14369	0.000174392	0.0066443	NA	NA	NA	NA
GB41188	CG33970	-2.11393	7.07316	5.75e-08	6.34e-06	GB13921	AM06519	XM_001120768.1	FBgn0053970
GB49649	CG11876	-2.12085	4.43279	6.82e-08	7.39e-06	GB16650	AM09228	XM_392824.2	FBgn0039635
GB50111	NA	-2.13295	2.88026	1.13e-07	1.14e-05	NA	NA	NA	NA
GB55613	CG15251	-2.13507	4.34588	6.21e-08	6.78e-06	GB10016	AM02645	XM_624695.2	FBgn0030166
GB41952	NA	-2.13815	2.39101	1.37e-07	1.36e-05	NA	NA	NA	NA
GB55973	NA	-2.141	7.20762	4e-08	4.6e-06	NA	NA	NA	NA
GB41458	NA	-2.1429	5.20021	4.34e-08	4.91e-06	NA	NA	NA	NA
GB50772	a	-2.14311	4.80515	5.02e-08	5.62e-06	GB19386	AM11939	N/A	FBgn0000008
GB50112	Mp20	-2.14432	5.73215	4.12e-08	4.69e-06	GB14851	AM07446	XM_623898.2	FBgn0002789
GB49021	CG8192	-2.15235	1.74459	1.81e-07	1.75e-05	GB12404	AM05022	XM_001120326.1	FBgn0034030
GB45573	NA	-2.16287	-1.06078	0.000177267	0.00668082	NA	NA	NA	NA
GB53771	NA	-2.17176	1.00612	3.59e-07	3.17e-05	NA	NA	NA	NA
GB45884	N/A	-2.1745	6.22115	2.67e-08	3.21e-06	GB13643	N/A	N/A	N/A
GB42107	NA	-2.19546	-0.843098	5.01e-05	0.00236788	NA	NA	NA	NA
GB49863	NA	-2.20132	5.48568	1.92e-08	2.4e-06	NA	NA	NA	NA
GB46226	Obp56g	-2.20288	6.10562	1.79e-08	2.28e-06	GB11092	AM03716	NM_001040207.1	FBgn0034474
GB52864	NA	-2.20622	7.03412	1.66e-08	2.14e-06	NA	NA	NA	NA
GB47562	NA	-2.20623	-0.31137	6.08e-06	0.00039082	NA	NA	NA	NA
GB40769	CG9360	-2.2072	9.62048	1.58e-08	2.1e-06	GB15506	AM08091	XM_395915.3	FBgn0030332
GB42218	desat1	-2.21766	0.163752	1.24e-06	9.43e-05	GB18472	AM11034	N/A	FBgn0043044
GB55180	NA	-2.21848	-0.438783	7.22e-06	0.000455348	NA	NA	NA	NA
GB54720	NA	-2.23776	3.94996	1.66e-08	2.14e-06	NA	NA	NA	NA
GB55511	Alp23B	-2.2514	7.18169	8.89e-09	1.25e-06	GB11204	AM03827	XM_001122210.1	FBgn0031461
GB40438	Osi23	-2.25594	0.433379	1.54e-06	0.000114048	GB14285	AM06885	XM_001120227.1	FBgn0039771
GB54794	NA	-2.27096	0.723619	2.77e-07	2.55e-05	NA	NA	NA	NA
GB43053	Prm	-2.27847	8.13257	5.97e-09	8.79e-07	GB30222	AM03335	XM_393281.3	FBgn0003149
GB53440	N/A	-2.2816	4.48624	8.31e-09	1.19e-06	GB10793	N/A	N/A	N/A
GB49476	lox2	-2.28205	5.11435	7.06e-09	1.02e-06	GB13360	AM05963	XM_392090.2	FBgn0034660
GB47934	CG13606	-2.28415	1.6395	9.48e-08	1e-05	GB15790	AM08372	NM_001011562.1	FBgn0039161
GB40180	NA	-2.29514	2.41642	1.87e-08	2.35e-06	NA	NA	NA	NA
GB48937	CG1213	-2.29894	5.58991	4.97e-09	7.42e-07	GB12135	AM04756	XM_397016.2	FBgn0037387
GB42523	NA	-2.30127	-0.994509	2e-05	0.00110497	NA	NA	NA	NA
GB45969	NA	-2.30433	3.262	9.01e-09	1.26e-06	NA	NA	NA	NA
GB52324	PebIII	-2.31247	11.255	3.63e-09	5.55e-07	GB18819	AM11377	NM_001011583.1	FBgn0011695
GB50477	NA	-2.3175	2.30637	1.64e-08	2.14e-06	NA	NA	NA	NA
GB46281	N/A	-2.32905	1.49484	3.81e-08	4.43e-06	GB15166	N/A	N/A	N/A
GB45987	NA	-2.34976	-0.518787	3.78e-06	0.000252822	NA	NA	NA	NA
GB42704	CG1124	-2.3509	1.57217	2.21e-08	2.73e-06	GB20038	AM12585	XM_396221.3	FBgn0037290
GB55616	NA	-2.35389	6.34626	2.16e-09	3.47e-07	NA	NA	NA	NA
GB43052	N/A	-2.37662	8.07135	1.49e-09	2.42e-07	GB18538	N/A	N/A	N/A
GB48146	NA	-2.39908	1.58948	1.42e-08	1.9e-06	NA	NA	NA	NA
GB55545	CG11236	-2.40071	2.24923	6.02e-09	8.79e-07	GB10520	AM03147	XM_623901.1	FBgn0031860
GB55510	CG5367	-2.40638	4.77044	1.34e-09	2.23e-07	GB15910	AM08491	XM_394277.2	FBgn0032228
GB43511	NA	-2.40667	-1.50185	0.00017576	0.00667683	NA	NA	NA	NA
GB54001	NA	-2.42791	5.26715	7.96e-10	1.41e-07	NA	NA	NA	NA
GB50570	Osi12	-2.43821	-1.97398	0.00168361	0.038107	GB18845	AM11402	XM_001121769.1	FBgn0037419
GB53151	CG6310	-2.43926	3.8531	1.14e-09	1.96e-07	GB13348	AM05952	N/A	FBgn0036121
GB42635	CG14116	-2.46247	1.4652	9.53e-09	1.32e-06	GB13146	AM05755	XM_001122125.1	FBgn0036344
GB47929	N/A	-2.46718	-0.653607	4.95e-06	0.000326329	GB30572	N/A	N/A	N/A
GB42370	NA	-2.47438	2.06638	3.3e-09	5.16e-07	NA	NA	NA	NA
GB40268	CG9935	-2.4857	1.16034	1.21e-08	1.64e-06	GB18865	AM11422	N/A	FBgn0039916
GB50123	CG5023	-2.49065	6.99097	2.92e-10	5.42e-08	GB19501	AM12053	XM_392078.3	FBgn0038774
GB50529	NA	-2.49105	-1.35191	0.000108024	0.00448387	NA	NA	NA	NA
GB50865	CG3829	-2.51915	4.97405	2.42e-10	4.63e-08	GB12378	AM04996	N/A	FBgn0035091
GB45584	N/A	-2.51932	4.86183	2.39e-10	4.63e-08	GB13301	N/A	N/A	N/A
GB47648	NA	-2.52238	-1.81067	0.000218289	0.00785817	NA	NA	NA	NA
GB50501	NA	-2.53259	5.38901	1.71e-10	3.37e-08	NA	NA	NA	NA
GB45748	NA	-2.54383	3.07033	9.35e-10	1.62e-07	NA	NA	NA	NA
GB53288	hgo	-2.54509	3.39802	2.84e-10	5.34e-08	GB15325	AM07913	XM_001122563.1	FBgn0040211
GB47645	NA	-2.55183	1.8469	1.34e-09	2.23e-07	NA	NA	NA	NA
GB54941	NA	-2.55571	5.24451	1.26e-10	2.56e-08	NA	NA	NA	NA
GB42540	CG6912	-2.57395	7.16333	8.32e-11	1.77e-08	GB14349	AM06947	N/A	FBgn0038290
GB53933	CG4288	-2.60997	4.21144	7.43e-11	1.61e-08	GB17692	AM10265	XM_395682.3	FBgn0038799
GB41221	NA	-2.62042	-1.66514	0.000427167	0.013089	NA	NA	NA	NA
GB46618	LanB2	-2.6411	9.42648	2.89e-11	6.83e-09	GB10534	AM03161	XR_015085.1	FBgn0002528
GB54942	mthl10	-2.6413	4.30373	4.85e-11	1.11e-08	GB10044	AM02672	N/A	FBgn0035132
GB51528	mol	-2.65936	2.92356	1e-10	2.1e-08	GB10244	AM02871	XM_393580.3	FBgn0028528
GB55264	CG15040	-2.66541	2.74543	1.03e-10	2.13e-08	GB17663	AM10237	XM_395379.3	FBgn0030940
GB42797	CG14661	-2.68974	6.09406	1.55e-11	3.86e-09	GB13060	AM05669	XM_001122696.1	FBgn0037288
GB51583	CG6321	-2.69729	7.50494	1.26e-11	3.41e-09	GB30100	AM00102	XM_001120032.1	FBgn0036117
GB49392	CG3630	-2.69806	4.85719	1.8e-11	4.42e-09	GB18441	AM11004	XM_393850.3	FBgn0023540
GB42524	NA	-2.71694	-0.0325405	2.71e-08	3.23e-06	NA	NA	NA	NA
GB49997	stg	-2.72351	-1.69676	0.000218289	0.00785817	GB19251	AM11805	XM_001122242.1	FBgn0003525
GB43514	NA	-2.74378	1.7719	1.38e-10	2.76e-08	NA	NA	NA	NA
GB43007	CG9514	-2.75115	3.658	1.44e-11	3.69e-09	GB12121	AM04742	XM_394210.3	FBgn0030592
GB47669	NA	-2.7549	8.74332	5e-12	1.38e-09	NA	NA	NA	NA
GB53978	CG15021	-2.78184	-0.119694	2.82e-08	3.33e-06	GB13546	AM06147	XM_001119969.1	FBgn0035544
GB55197	NA	-2.86339	-2.03631	0.000546052	0.0161234	NA	NA	NA	NA
GB43576	NA	-2.86781	5.4569	9.72e-13	3.01e-10	NA	NA	NA	NA
GB45034	CG6870	-2.87549	5.03962	1.09e-12	3.29e-10	GB17408	AM09980	XM_001122630.1	FBgn0032652
GB42179	NA	-2.88649	1.76725	1.38e-11	3.66e-09	NA	NA	NA	NA
GB42985	N/A	-2.92284	4.90813	5.5e-13	1.79e-10	GB17289	N/A	N/A	N/A
GB42239	Fmo-1	-2.95213	2.96775	1.33e-12	3.92e-10	GB13042	AM05652	XM_394164.3	FBgn0034943
GB43800	CG4797	-2.97804	2.31833	1.88e-12	5.42e-10	GB11908	AM04525	XM_001122137.1	FBgn0034909
GB43575	Treh	-3.00129	8.5701	9.66e-14	3.49e-11	GB14803	AM07398	XM_393963.2	FBgn0003748
GB46698	NA	-3.02202	0.81832	4.78e-11	1.11e-08	NA	NA	NA	NA
GB41338	CG9449	-3.02744	1.10573	2.2e-11	5.3e-09	GB12546	AM05162	NM_001013359.1	FBgn0036875
GB54393	CG2837	-3.04241	1.49175	2.55e-12	7.21e-10	GB14384	AM06982	XM_001122580.1	FBgn0031646
GB43890	CG1827	-3.05219	6.32094	4.57e-14	1.75e-11	GB20000	AM12547	XM_394866.3	FBgn0033431
GB48769	CG14928	-3.0957	2.28451	3.66e-13	1.22e-10	GB15309	AM07899	XM_624325.1	FBgn0032362
GB54804	NA	-3.11378	4.05006	3.89e-14	1.53e-11	NA	NA	NA	NA
GB50265	GstD1	-3.11749	6.71989	1.51e-14	6.54e-12	GB18045	AM10617	XM_392997.3	FBgn0001149
GB49888	N/A	-3.13653	-2.02053	7.55e-05	0.00333599	GB15938	N/A	N/A	N/A
GB51698	Lsp2	-3.19551	8.70669	3.8e-15	1.76e-12	GB30362	AM12781	XR_014951.1	FBgn0002565
GB46637	NA	-3.24515	-1.75817	5.15e-05	0.00242203	NA	NA	NA	NA
GB50149	CG13315	-3.26241	8.81653	1.23e-15	5.95e-13	GB15569	AM08153	XM_394092.3	FBgn0040827
GB49078	CG32645	-3.26405	7.4232	1.24e-15	5.95e-13	GB11812	AM04431	XM_395035.3	FBgn0052645
GB40241	NA	-3.29957	-1.62781	0.000180562	0.00677721	NA	NA	NA	NA
GB55599	NA	-3.41828	-1.27982	6.25e-07	5.07e-05	NA	NA	NA	NA
GB41916	CG31248	-3.50588	5.68274	2.8e-17	1.73e-14	GB15787	AM08369	XM_001122379.1	FBgn0051248
GB54093	bol	-3.53272	3.26199	8.9e-17	5.26e-14	GB13749	AM06348	N/A	FBgn0011206
GB42557	CG13618	-3.55067	6.85273	8.87e-18	6.07e-15	GB19811	AM12358	NM_001011640.1	FBgn0039203
GB48492	NA	-3.58362	7.11174	4.87e-18	3.72e-15	NA	NA	NA	NA
GB42556	NA	-3.64287	6.47399	1.79e-18	1.55e-15	NA	NA	NA	NA
GB44120	CG30375	-3.66481	3.40655	9.42e-18	6.12e-15	GB13489	AM06092	XM_392669.3	FBgn0050375
GB46587	CG33998	-3.69556	0.8591	8.1e-15	3.63e-12	GB10428	AM03056	N/A	FBgn0053998
GB52318	NA	-3.72294	1.87347	1.18e-16	6.66e-14	NA	NA	NA	NA
GB46591	CG16885	-3.87417	-1.11531	1.47e-09	2.42e-07	GB13676	AM06274	N/A	FBgn0032538
GB47647	NA	-3.9002	-2.19384	0.000441246	0.0134254	NA	NA	NA	NA
GB42219	desat1	-3.92623	0.261388	2.29e-14	9.3e-12	GB13053	AM05662	N/A	FBgn0043044
GB46797	NA	-4.06022	-1.81816	4.37e-07	3.73e-05	NA	NA	NA	NA
GB49544	N/A	-4.09949	17.2583	3.72e-22	4.83e-19	GB13999	N/A	N/A	N/A
GB49580	NA	-4.62385	-0.40978	1.62e-14	6.78e-12	NA	NA	NA	NA
GB43512	CG31684	-4.77709	2.83244	5.41e-25	7.82e-22	GB17220	AM09795	XM_001122744.1	FBgn0051684
GB53285	NA	-4.82422	-2.30665	0.000718156	0.0197258	NA	NA	NA	NA
GB50613	CG30101	-4.85643	2.91851	2.04e-25	3.32e-22	GB15292	AM07882	N/A	FBgn0050101
GB46629	NA	-4.94758	4.4208	6.05e-28	1.12e-24	NA	NA	NA	NA
GB40248	Cyp6a2	-4.96236	-2.45107	0.000251369	0.00863964	GB12136	AM04757	XM_397347.3	FBgn0000473
GB46223	Obp56d	-4.97377	8.86773	1.99e-29	4.31e-26	GB30365	AM03163	NM_001040223.1	FBgn0034470
GB53845	NA	-5.36681	-2.29362	3.42e-05	0.0017446	NA	NA	NA	NA
GB52667	NA	-5.67154	1.3053	6.94e-20	6.93e-17	NA	NA	NA	NA
GB55181	NA	-5.74058	-0.184552	5.25e-18	3.79e-15	NA	NA	NA	NA
GB40699	CG7509	-5.79828	4.17247	3.53e-34	9.18e-31	GB17975	AM10548	N/A	FBgn0035575
GB55263	CG5065	-5.806	5.2407	1.49e-35	4.85e-32	GB18415	AM10978	XM_395379.3	FBgn0034145
GB49581	CG1599	-5.93476	-1.99096	3.94e-07	3.44e-05	GB19052	AM11607	N/A	FBgn0033452
GB49323	CG8027	-6.07206	5.4703	1.31e-37	5.67e-34	GB15324	AM07912	XM_625100.2	FBgn0033392
