# Supplementary material for: RNA-sequencing elucidates the regulation of behavioural transitions associated with the mating process in honey bee queens
Source: BMC Genomics. 2015 Jul 31;16:563. doi: 10.1186/s12864-015-1750-7 (PMC4521450; doi:10.1186/s12864-015-1750-7)
Supplement: Additional file 11: — Gene ontology analysis for the pairwise comparison CO 2 -treated vs. mated. Significantly enriched GO terms (functional annotation chart, P-value < 0.05) and details on associated genes for terms of interest. [file 12864_2015_1750_MOESM11_ESM.xlsx]

## Sheet: AF11
Additional file 11. Gene ontology analysis for the pairwise comparison CO2-treated vs. mated. Significantly enriched GO terms (functional annotation chart, P-value < 0.05) and details on associated genes for terms of interest.
	Category	Term	Count	%	P-Value	Genes	List Total	Pop Hits	Pop Total	Fold Enrichment	Bonferroni	Benjamini	FDR
CO2 VS. mated	biological processes	GO:0009072~aromatic amino acid family metabolic process	5	1.6835	0.00264665	FBGN0000337, FBGN0016013, FBGN0040211, FBGN0031824, FBGN0036992	202	14	4532	8.01273	0.940852	0.756797	4.1339
		GO:0007600~sensory perception	11	3.7037	0.0244453	FBGN0003248, FBGN0033727, FBGN0037590, FBGN0034470, FBGN0003310, FBGN0030715, FBGN0010403, FBGN0037591, FBGN0034474, FBGN0011280, FBGN0026389	202	111	4532	2.22335	1	0.994915	32.5821
		GO:0032787~monocarboxylic acid metabolic process	7	2.3569	0.0309902	FBGN0034145, FBGN0012036, FBGN0032945, FBGN0039635, FBGN0043043, FBGN0034356, FBGN0039156	202	54	4532	2.90832	1	0.991758	39.4375
		GO:0009888~tissue development	22	7.40741	0.0323083	FBGN0002772, FBGN0038391, FBGN0033215, FBGN0003310, FBGN0003525, FBGN0035091, FBGN0003501, FBGN0003499, FBGN0002528, FBGN0013984, FBGN0000015, FBGN0001291, FBGN0002527, FBGN0000630, FBGN0003149, FBGN0000299, FBGN0014863, FBGN0039800, FBGN0001311, FBGN0053555, FBGN0034539, FBGN0005666	202	310	4532	1.59221	1	0.987478	40.7366
		GO:0010033~response to organic substance	8	2.6936	0.0443854	FBGN0013984, FBGN0012036, FBGN0000473, FBGN0034470, FBGN0003310, FBGN0034262, FBGN0030310, FBGN0034421	202	74	4532	2.42547	1	0.992126	51.4824
	cellular component	GO:0016020~membrane	70	23.569	0.000585625	FBGN0029896, FBGN0033696, FBGN0035805, FBGN0000473, FBGN0051100, FBGN0033452, FBGN0000008, FBGN0038309, FBGN0003748, FBGN0036316, FBGN0053555, FBGN0035132, FBGN0000337, FBGN0039594, FBGN0027562, FBGN0037590, FBGN0037591, FBGN0034660, FBGN0052654, FBGN0050035, FBGN0052250, FBGN0038037, FBGN0038983, FBGN0030304, FBGN0025595, FBGN0030715, FBGN0037387, FBGN0053970, FBGN0039561, FBGN0033392, FBGN00157…	141	1373	3836	1.38703	0.0947873	0.0141258	0.712114
		GO:0005859~muscle myosin complex	3	1.0101	0.00387322	FBGN0002773, FBGN0002772, FBGN0003149	141	3	3836	27.2057	0.483007	0.0534932	4.62411
		GO:0044421~extracellular region part	8	2.6936	0.032364	FBGN0002528, FBGN0002527, FBGN0000299, FBGN0003137, FBGN0002565, FBGN0010403, FBGN0003501, FBGN0010385	141	84	3836	2.59102	0.996276	0.254993	33.0595
	molecular function	GO:0051119~sugar transmembrane transporter activity	5	1.6835	0.00560297	FBGN0034909, FBGN0050035, FBGN0036316, FBGN0051100, FBGN0037387	245	17	5525	6.63265	0.918402	0.221662	7.65244
		GO:0005215~transporter activity	33	11.1111	0.00692996	FBGN0053970, FBGN0029896, FBGN0039561, FBGN0032945, FBGN0051100, FBGN0038799, FBGN0013995, FBGN0065108, FBGN0038309, FBGN0013953, FBGN0038165, FBGN0036316, FBGN0029762, FBGN0021953, FBGN0037846, FBGN0053555, FBGN0028886, FBGN0038621, FBGN0034909, FBGN0030844, FBGN0039594, FBGN0034063, FBGN0033760, FBGN0039916, FBGN0038312, FBGN0050035, FBGN0032783, FBGN0052250, FBGN0032785, FBGN0002565, FBGN00319…	245	464	5525	1.60384	0.955019	0.245694	9.38329
		GO:0016918~retinal binding	3	1.0101	0.0177798	FBGN0032783, FBGN0032785, FBGN0031913	245	5	5525	13.5306	0.999665	0.393512	22.4453
		GO:0016298~lipase activity	6	2.0202	0.0330203	FBGN0032264, FBGN0051871, FBGN0032402, FBGN0036939, FBGN0030013, FBGN0039470	245	41	5525	3.30015	1	0.545335	37.8587
		GO:0004984~olfactory receptor activity	5	1.6835	0.0369963	FBGN0033727, FBGN0037590, FBGN0030715, FBGN0037591, FBGN0026389	245	29	5525	3.88811	1	0.550956	41.3826
					direction of expression
	GO term	Gene name	Flybase ID	Gene ID	CO2-treated	mated
	sensory perception	Star	FBgn0003310	GB48935	up-regulated	down-regulated
		Pheromone-binding protein-related protein 2	FBgn0011280	GB53372	up-regulated	down-regulated
		Odorant receptor 43a	FBgn0026389	GB52376	up-regulated	down-regulated
		Odorant receptor 13a	FBgn0030715	GB52377	up-regulated	down-regulated
		Odorant receptor 49a	FBgn0033727	GB40665	up-regulated	down-regulated
		Odorant receptor 85b	FBgn0037590	GB48703	up-regulated	down-regulated
		Odorant receptor 85c	FBgn0037591	GB52378	up-regulated	down-regulated
		Rhodopsin 2	FBgn0003248	GB50034	down-regulated	up-regulated
		Olfactory-specific E	FBgn0010403	GB46225	down-regulated	up-regulated
		Odorant-binding protein 56d	FBgn0034470	GB46230	down-regulated	up-regulated
		Odorant-binding protein 56g	FBgn0034474	GB46226	down-regulated	up-regulated
	response to organic substance	Cytochrome P450-6a2	FBgn0000473	GB46814	up-regulated	down-regulated
		Star	FBgn0003310	GB48935	up-regulated	down-regulated
		Dmel_CG7097	FBgn0034421	GB44263	up-regulated	down-regulated
		Aldehyde dehydrogenase	FBgn0012036	GB49240	down-regulated	up-regulated
		Insulin-like receptor	FBgn0013984	GB49662	down-regulated	up-regulated
		Peptidoglycan recognition protein SA	FBgn0030310	GB51741	down-regulated	up-regulated
		Protein singed wings 2	FBgn0034262	GB45000	down-regulated	up-regulated
		Odorant-binding protein 56d	FBgn0034470	GB46230	down-regulated	up-regulated
