# Supplementary material for: RNA-sequencing elucidates the regulation of behavioural transitions associated with the mating process in honey bee queens
Source: BMC Genomics. 2015 Jul 31;16:563. doi: 10.1186/s12864-015-1750-7 (PMC4521450; doi:10.1186/s12864-015-1750-7)
Supplement: Additional file 12: — Pairwise comparisons. List of the genes that were differentially expressed between CO2-treated and virgin queens at FDR < 0.05. [file 12864_2015_1750_MOESM12_ESM.xlsx]

## Sheet: AF12
Additional file 12. Pairwise comparisons. List of the genes that were differentially expressed between CO2-treated and virgin queens at FDR < 0.05.
logFC indicates the log2 transformed fold changes in gene expression: a positive value means up-regulated in CO2-treated queens while a negative value means down-regulated.
Gene ID (Amel4.5)	Dmel ortolog	logFC	logCPM	P-Value	FDR	Gene ID (Amel3.2)	AM identifier	XM identifier	Dmel ortolog ID
GB50419	NA	4.88328	-1.40327	1.91e-08	9.2e-06	NA	NA	NA	NA
GB55449	N/A	3.84541	3.79129	7.49e-19	3.25e-15	GB12292	N/A	N/A	N/A
GB54456	CG16800	3.71652	-1.92179	0.000281452	0.0304719	GB16035	AM08616	XM_001120792.1	FBgn0032462
GB55450	NA	3.70404	2.23402	2.65e-16	8.62e-13	NA	NA	NA	NA
GB48020	N/A	3.46856	0.99931	1.42e-13	3.68e-10	GB13606	N/A	N/A	N/A
GB49739	NA	3.2956	0.217712	1.48e-10	1.28e-07	NA	NA	NA	NA
GB40681	CG31522	3.22529	2.1349	9.12e-13	1.98e-09	GB14684	AM07281	N/A	FBgn0051522
GB48936	CG10960	3.13075	1.45382	1.53e-12	2.84e-09	GB14871	AM07465	XM_397017.2	FBgn0036316
GB48211	N/A	2.96929	1.51867	1.41e-11	1.84e-08	GB19088	N/A	N/A	N/A
GB54455	CG32829	2.89636	-1.87779	0.00028382	0.0304743	GB12130	AM04751	XM_001120714.1	FBgn0052829
GB54549	CG14934	2.89215	2.30132	6.23e-12	1.01e-08	GB20070	AM12618	NM_001040259.1	FBgn0032381
GB40607	CG13731	2.88105	2.20256	7.5e-12	1.08e-08	GB11928	AM04545	XM_001121073.1	FBgn0036717
GB55330	N/A	2.77409	3.09682	7.92e-11	7.35e-08	GB14379	N/A	N/A	N/A
GB55678	NA	2.76487	-0.208277	1.66e-07	5.81e-05	NA	NA	NA	NA
GB45938	N/A	2.76402	1.23049	1.73e-09	1.13e-06	GB30066	N/A	N/A	N/A
GB44871	CG6188	2.72433	5.05756	1.91e-11	2.25e-08	GB16202	AM08779	XM_625207.1	FBgn0038074
GB44248	PQBP-1	2.70181	2.70938	4.68e-11	4.77e-08	GB14617	AM07214	XM_396778.2	FBgn0028701
GB47410	NA	2.5007	-1.46901	0.00017576	0.0211433	NA	NA	NA	NA
GB42923	veg	2.49127	2.50832	1.98e-09	1.23e-06	GB17881	AM10452	N/A	FBgn0015562
GB42301	N/A	2.48041	-1.06688	3.35e-05	0.00558011	GB12285	N/A	N/A	N/A
GB55871	NA	2.47166	0.140886	3.13e-07	0.000104285	NA	NA	NA	NA
GB43101	N/A	2.43041	0.300128	1.31e-06	0.000362999	GB11961	N/A	N/A	N/A
GB43503	NA	2.38408	-0.94084	0.000174392	0.0211433	NA	NA	NA	NA
GB54440	N/A	2.37636	-1.38753	0.000392113	0.0383033	GB30568	N/A	N/A	N/A
GB44264	NA	2.37515	-1.46142	0.000421327	0.0396658	NA	NA	NA	NA
GB43027	NA	2.34911	4.59802	3.32e-09	1.96e-06	NA	NA	NA	NA
GB47127	NA	2.33833	4.79739	3.62e-09	2.05e-06	NA	NA	NA	NA
GB51215	NA	2.31118	2.83519	1.32e-08	6.85e-06	NA	NA	NA	NA
GB47206	NA	2.2986	1.95655	5.13e-08	2.08e-05	NA	NA	NA	NA
GB51218	NA	2.28689	5.21398	6.76e-09	3.66e-06	NA	NA	NA	NA
GB51670	NA	2.2662	2.74368	3e-08	1.3e-05	NA	NA	NA	NA
GB42514	NA	2.26016	2.65039	2.76e-08	1.24e-05	NA	NA	NA	NA
GB41052	N/A	2.25798	0.243759	9.1e-05	0.012575	GB16106	N/A	N/A	N/A
GB44006	NA	2.24466	3.71263	2.07e-08	9.62e-06	NA	NA	NA	NA
GB54454	NA	2.24424	-0.128877	4.91e-06	0.00109977	NA	NA	NA	NA
GB41007	Dhc16F	2.22507	3.35038	3.4e-08	1.42e-05	GB19802	AM12349	XM_001121296.1	FBgn0013809
GB48174	CG12164	2.22376	2.22021	4.31e-07	0.000133255	GB13457	AM06061	XM_392687.3	FBgn0033158
GB53925	NA	2.2093	7.01182	1.63e-08	8.12e-06	NA	NA	NA	NA
GB48107	NA	2.20513	1.03338	6.27e-06	0.00133518	NA	NA	NA	NA
GB46410	N/A	2.20486	2.17981	3.42e-07	0.000109906	GB18976	N/A	N/A	N/A
GB50072	NA	2.15301	-0.986672	0.000379744	0.037376	NA	NA	NA	NA
GB52123	NA	2.14087	-0.281918	3.62e-05	0.00588154	NA	NA	NA	NA
GB48198	NA	2.1396	-0.676875	4.53e-05	0.00692221	NA	NA	NA	NA
GB44887	NA	2.08255	-1.03485	0.000452746	0.0420148	NA	NA	NA	NA
GB48432	CG12935	2.05208	1.07605	5.54e-06	0.00119874	GB10507	AM03134	N/A	FBgn0033547
GB51532	N/A	2.03567	2.63915	5.52e-07	0.000163108	GB18268	N/A	N/A	N/A
GB54941	NA	2.03275	5.24451	3.47e-07	0.000109906	NA	NA	NA	NA
GB44701	NA	2.01695	1.41547	2.56e-06	0.000665533	NA	NA	NA	NA
GB49390	Lar	1.99204	6.9423	2.84e-07	9.71e-05	GB10766	AM03391	XM_625068.2	FBgn0000464
GB49891	N/A	1.96195	4.37846	5.44e-07	0.000163108	GB10668	N/A	N/A	N/A
GB41964	NA	1.92602	-0.743264	0.000561024	0.0485922	NA	NA	NA	NA
GB44709	Klp98A	1.91597	6.51074	7.76e-07	0.000224109	GB18330	AM10894	XM_624888.2	FBgn0004387
GB49892	Cyp6a17	1.91239	4.75258	9.04e-07	0.000255454	GB11620	AM04240	XM_624017.2	FBgn0015714
GB51216	NA	1.90425	2.12691	3.27e-06	0.000802791	NA	NA	NA	NA
GB54754	NA	1.84567	2.24864	6.71e-06	0.00138414	NA	NA	NA	NA
GB55144	Dhc16F	1.83764	7.04963	1.95e-06	0.000529131	GB14230	AM06829	XR_015034.1	FBgn0013809
GB54893	NA	1.83663	6.45196	2.08e-06	0.000551891	NA	NA	NA	NA
GB47946	N/A	1.81678	5.75786	2.74e-06	0.000695798	GB15635	N/A	N/A	N/A
GB43835	NA	1.81564	0.0901844	0.000115093	0.015258	NA	NA	NA	NA
GB43847	dmrt93B	1.80734	1.70786	1.05e-05	0.00200263	GB18260	AM10825	XM_392966.3	FBgn0038851
GB43112	CG13214	1.80481	11.1727	2.78e-06	0.000695798	GB12495	AM05112	XM_625286.2	FBgn0033603
GB53414	CG31711	1.79088	4.64939	4.05e-06	0.000939611	GB15002	AM07593	XM_392924.3	FBgn0051711
GB48029	CG4995	1.79038	5.34986	3.74e-06	0.000882693	GB18512	AM11074	XM_001121709.1	FBgn0032219
GB44711	CG8129	1.78396	3.16251	1.44e-05	0.00267934	GB10482	AM03109	N/A	FBgn0037684
GB54199	NA	1.76631	1.6438	1.99e-05	0.00355412	NA	NA	NA	NA
GB51383	Cyp6a13	1.75236	0.92077	3.96e-05	0.00627316	GB17588	AM10159	XM_623359.2	FBgn0033304
GB44710	CG8129	1.75234	8.19365	5.37e-06	0.00118187	GB12293	AM04912	XM_624899.1	FBgn0037684
GB51613	CG32774	1.7474	5.03908	7.32e-06	0.00148596	GB15267	AM07856	XM_397511.3	FBgn0052774
GB51650	CG15094	1.74159	6.10432	6.47e-06	0.00135558	GB16930	AM09507	XM_624248.2	FBgn0034392
GB46053	NA	1.7262	1.37774	3.88e-05	0.00622652	NA	NA	NA	NA
GB54942	mthl10	1.72362	4.30373	2e-05	0.00355412	GB10044	AM02672	N/A	FBgn0035132
GB54513	NA	1.69704	0.00336018	0.000365739	0.036466	NA	NA	NA	NA
GB51174	nahoda	1.6956	10.1894	1e-05	0.00194191	GB16927	AM09504	XM_397488.3	FBgn0034797
GB51284	Abd-B	1.69101	1.52838	4.04e-05	0.00632277	GB10341	AM02971	XM_394119.2	FBgn0000015
GB46223	Obp56d	1.68889	8.86773	1.37e-05	0.00257908	GB30365	AM03163	NM_001040223.1	FBgn0034470
GB42104	NA	1.67204	1.88233	5.41e-05	0.00795606	NA	NA	NA	NA
GB55050	NA	1.67173	0.975806	0.000186872	0.0218725	NA	NA	NA	NA
GB46814	Cyp6a2	1.66583	3.24196	2.28e-05	0.00395127	GB14612	AM07209	XM_624792.2	FBgn0000473
GB53197	NA	1.64988	2.17098	5.08e-05	0.00758226	NA	NA	NA	NA
GB49109	CG2471	1.64028	1.95038	9.2e-05	0.012575	GB13723	AM06321	XM_623850.2	FBgn0030357
GB48922	N/A	1.63409	3.37273	3.26e-05	0.00549918	GB10255	N/A	N/A	N/A
GB47947	N/A	1.63347	8.02238	2.06e-05	0.00361787	GB30232	N/A	N/A	N/A
GB53212	NA	1.62065	5.84828	2.51e-05	0.0042827	NA	NA	NA	NA
GB51698	Lsp2	1.58824	8.70669	3.5e-05	0.00575794	GB30362	AM12781	XR_014951.1	FBgn0002565
GB47362	NA	1.57589	1.86161	0.000269104	0.0296331	NA	NA	NA	NA
GB46054	NA	1.57587	5.16826	4.2e-05	0.00650055	NA	NA	NA	NA
GB46516	Prestin	1.56992	3.71771	6.02e-05	0.00868356	GB30556	AM07279	N/A	FBgn0036770
GB52308	CG10096	1.55666	4.46554	5.45e-05	0.00795606	GB17376	AM09949	XM_001120449.1	FBgn0038032
GB41599	NA	1.55588	0.599791	0.000348486	0.0350971	NA	NA	NA	NA
GB55448	NA	1.55456	1.93313	0.000116625	0.0152997	NA	NA	NA	NA
GB44308	NA	1.55279	1.30108	0.000186778	0.0218725	NA	NA	NA	NA
GB43715	Cyp9f2	1.49836	4.82539	9.84e-05	0.0133153	GB13748	AM06347	XM_001121448.1	FBgn0038037
GB49295	N/A	1.478	4.33615	0.000127637	0.0162574	GB15642	N/A	N/A	N/A
GB40074	NA	1.47546	4.65131	0.000123749	0.0159183	NA	NA	NA	NA
GB47503	N/A	1.46912	9.2565	0.000117762	0.0152997	GB15049	N/A	N/A	N/A
GB54936	NA	1.46709	2.2441	0.000235517	0.0266073	NA	NA	NA	NA
GB49243	NA	1.46171	3.50963	0.000169186	0.0209046	NA	NA	NA	NA
GB48007	CG15105	1.45201	7.95973	0.000143031	0.0180413	GB19169	AM11723	XM_391967.3	FBgn0034412
GB55331	NA	1.44039	2.0893	0.000458044	0.0422051	NA	NA	NA	NA
GB43946	NA	1.43427	3.91401	0.000210411	0.0241917	NA	NA	NA	NA
GB54486	NA	1.43107	6.37979	0.000178777	0.0213089	NA	NA	NA	NA
GB47381	His2A:CG33862	1.42946	2.48916	0.000334426	0.0342116	GB13800	AM06399	XM_001119899.1	FBgn0053862
GB55143	NA	1.42688	1.67565	0.000469472	0.042653	NA	NA	NA	NA
GB47956	CG33205	1.42654	4.34041	0.000256858	0.0287681	GB10995	AM03617	XM_001121420.1	FBgn0053205
GB47505	His2B:CG17949	1.42204	3.28385	0.000269143	0.0296331	GB12922	AM05534	XM_001119846.1	FBgn0061209
GB51494	CG10924	1.41854	4.21088	0.00034597	0.0350971	GB16196	AM08773	XM_396295.3	FBgn0034356
GB41026	NA	1.41622	3.34445	0.000288076	0.0306777	NA	NA	NA	NA
GB55638	NA	1.41492	7.43317	0.000208249	0.0241569	NA	NA	NA	NA
GB48687	CG6124	1.40098	10.1681	0.000234346	0.0266073	GB14645	AM07242	XM_001120277.1	FBgn0039484
GB40304	NA	1.3932	4.8079	0.000306283	0.031845	NA	NA	NA	NA
GB53636	NA	1.38737	4.59968	0.00030639	0.031845	NA	NA	NA	NA
GB42324	CG9643	1.36046	5.85544	0.000367691	0.036466	GB18681	AM11242	XM_624559.2	FBgn0031485
GB49650	CG30497	1.35671	5.00284	0.000397105	0.0384446	GB15285	AM07875	XM_395028.3	FBgn0050497
GB50508	CG6124	1.34635	10.2986	0.000399479	0.0384446	GB12454	AM05071	N/A	FBgn0039484
GB54776	CG15343	1.34483	7.07202	0.000410752	0.0392389	GB13619	AM06218	XM_623928.2	FBgn0030029
GB52428	NA	1.34092	7.67098	0.000432416	0.0404169	NA	NA	NA	NA
GB50149	CG13315	1.31765	8.81653	0.000548134	0.0479828	GB15569	AM08153	XM_394092.3	FBgn0040827
GB53114	CG32654	-1.32503	4.79304	0.000526146	0.0468198	GB30203	AM12738	N/A	FBgn0052654
GB46309	N/A	-1.32966	3.78371	0.000577746	0.0497091	GB10223	N/A	N/A	N/A
GB51223	N/A	-1.33345	6.38504	0.000465892	0.0426258	GB17538	N/A	N/A	N/A
GB46302	norpA	-1.33623	3.82133	0.000550296	0.0479828	GB30513	AM12172	XR_014881.1	FBgn0004625
GB51261	NA	-1.33965	4.25391	0.000501092	0.0452097	NA	NA	NA	NA
GB40771	CG7402	-1.35713	4.02405	0.000421211	0.0396658	GB13235	AM05843	XM_396281.3	FBgn0036768
GB45906	l(2)efl	-1.37161	7.03803	0.000318193	0.0328092	GB18662	AM11223	XM_393575.3	FBgn0011296
GB43718	NA	-1.43463	6.87461	0.000170558	0.0209046	NA	NA	NA	NA
GB46427	N/A	-1.46058	4.44545	0.000146447	0.0182946	GB14787	N/A	N/A	N/A
GB45912	NA	-1.51022	8.53506	7.69e-05	0.0109834	NA	NA	NA	NA
GB41758	Gbeta76C	-1.52176	3.91286	8.69e-05	0.0121395	GB12662	AM05277	XM_624332.2	FBgn0004623
GB47934	CG13606	-1.53125	1.6395	0.000276931	0.0302343	GB15790	AM08372	NM_001011562.1	FBgn0039161
GB46301	NA	-1.54183	0.527137	0.000511178	0.0458015	NA	NA	NA	NA
GB43247	CG14934	-1.55735	9.34508	4.64e-05	0.00701594	GB19017	AM11573	NM_001011608.1	FBgn0032381
GB55135	CG1756	-1.58587	2.01365	0.000105783	0.0141684	GB17938	AM10511	XM_397574.3	FBgn0030303
GB52362	Or49b	-1.58973	0.57072	0.000304317	0.031845	GB30184	AM00260	N/A	FBgn0028963
GB49327	CG12268	-1.75221	2.41961	1.51e-05	0.00276527	GB14540	AM07139	XM_396740.3	FBgn0039131
GB45512	ninaC	-1.83616	2.90114	4.13e-06	0.000942223	GB19420	AM11972	XM_393429.2	FBgn0002938
GB42583	NA	-1.89225	0.0144771	8.65e-05	0.0121395	NA	NA	NA	NA
GB52489	CG4019	-1.93224	0.952585	9.05e-06	0.00180879	GB15389	AM07977	XM_001121043.1	FBgn0034885
GB51068	Arr2	-2.10367	6.66295	6.73e-08	2.65e-05	GB12766	AM05381	XM_623181.2	FBgn0000121
GB44505	NA	-2.16363	2.01505	1.58e-07	5.71e-05	NA	NA	NA	NA
GB51351	NA	-2.44856	0.228013	1.31e-07	4.88e-05	NA	NA	NA	NA
GB41297	NA	-2.49333	3.13372	7.7e-10	5.26e-07	NA	NA	NA	NA
GB50478	N/A	-2.57349	0.189735	9.98e-08	3.81e-05	GB16670	N/A	N/A	N/A
GB48697	NA	-2.58395	2.95838	2.92e-10	2.37e-07	NA	NA	NA	NA
GB49478	NA	-2.59025	2.20721	6.71e-10	5.13e-07	NA	NA	NA	NA
GB53120	pyd	-2.59425	-1.07438	9.53e-06	0.00187575	GB30204	AM12739	XM_001122849.1	FBgn0003177
GB50479	CG5645	-2.65414	1.63977	7.67e-10	5.26e-07	GB19851	AM12398	N/A	FBgn0036254
GB45748	NA	-2.7312	3.07033	4.77e-11	4.77e-08	NA	NA	NA	NA
GB40241	NA	-3.11021	-1.62781	0.000546052	0.0479828	NA	NA	NA	NA
GB50034	Rh2	-5.04209	4.04009	2.26e-28	2.94e-24	GB19336	AM11889	N/A	FBgn0003248
GB50290	scarface	-5.61861	-1.92154	3.38e-06	0.000812714	GB15254	AM07843	XM_001120817.1	FBgn0033033
GB52667	NA	-6.03685	1.3053	2.93e-23	1.9e-19	NA	NA	NA	NA
