# Supplementary material for: RNA-sequencing elucidates the regulation of behavioural transitions associated with the mating process in honey bee queens
Source: BMC Genomics. 2015 Jul 31;16:563. doi: 10.1186/s12864-015-1750-7 (PMC4521450; doi:10.1186/s12864-015-1750-7)
Supplement: Additional file 13: — Gene ontology analysis for the pairwise comparison CO 2 -treated vs. virgin. Significantly enriched GO terms (functional annotation chart, P-value < 0.05) and details on associated genes for term of interests. [file 12864_2015_1750_MOESM13_ESM.xlsx]

## Sheet: AF13
Additional file 13. Gene ontology analysis for the pairwise comparison CO2-treated vs. virgin. Significantly enriched GO terms (functional annotation chart, P-value < 0.05) and details on associated genes for terms of interest.
	Category	Term	Count	%	P-Value	Genes	List Total	Pop Hits	Pop Total	Fold Enrichment	Bonferroni	Benjamini	FDR
CO2 VS. virgin	biological processes	GO:0050890~cognition	7	12.5	0.00421986	FBGN0004625, FBGN0002938, FBGN0003248, FBGN0000121, FBGN0004623, FBGN0034470, FBGN0028963	45	161	4532	4.37874	0.862966	0.10454	5.85804
	cellular component	GO:0016028~rhabdomere	4	7.14286	0.000663498	FBGN0004625, FBGN0002938, FBGN0000121, FBGN0004623	32	22	3836	21.7955	0.0592352	0.0101254	0.722478
		GO:0016020~membrane	21	37.5	0.00102248	FBGN0036770, FBGN0051522, FBGN0004625, FBGN0003248, FBGN0015714, FBGN0015562, FBGN0004623, FBGN0034885, FBGN0000473, FBGN0034392, FBGN0033304, FBGN0003177, FBGN0002938, FBGN0052654, FBGN0000464, FBGN0038037, FBGN0030303, FBGN0036316, FBGN0032219, FBGN0028963, FBGN0035132	32	1373	3836	1.83349	0.0898232	0.0116956	1.11139
		GO:0042995~cell projection	5	8.92857	0.00393326	FBGN0004625, FBGN0002938, FBGN0000121, FBGN0013809, FBGN0004623	32	82	3836	7.30945	0.304117	0.0394853	4.21413
		GO:0016021~integral to membrane	12	21.4286	0.0556025	FBGN0036770, FBGN0051522, FBGN0000464, FBGN0003248, FBGN0015562, FBGN0030303, FBGN0034885, FBGN0034392, FBGN0036316, FBGN0032219, FBGN0028963, FBGN0035132	32	834	3836	1.72482	0.994821	0.332928	46.4732
	molecular function	GO:0004497~monooxygenase activity	5	8.92857	0.000308799	FBGN0015714, FBGN0034797, FBGN0038037, FBGN0000473, FBGN0033304	47	40	5525	14.6941	0.0540754	0.0540754	0.379699
					direction of expression
	GO term	Gene name	Flybase ID	Gene ID	CO2-treated	virgin
	cognition	Odorant-binding protein 56d	FBgn0034470	GB46223	up-regulated	down-regulated
		Arrestin 2	FBgn0000121	GB51068	down-regulated	up-regulated
		neither inactivation nor afterpotential C	FBgn0002938	GB45512	down-regulated	up-regulated
		Rhodopsin 2	FBgn0003248	GB50034	down-regulated	up-regulated
		G protein beta-subunit 76C	FBgn0004623	GB41758	down-regulated	up-regulated
		no receptor potential A	FBgn0004625	GB46302	down-regulated	up-regulated
		Odorant receptor 49b	FBgn0028963	GB52362	down-regulated	up-regulated
